# Supplementary material for: “Dictionary of immune responses” reveals the critical role of monocytes and the core target IRF7 in intervertebral disc degeneration
Source: Front Immunol. 2024 Oct 17;15:1465126. doi: 10.3389/fimmu.2024.1465126 (PMC11524831; doi:10.3389/fimmu.2024.1465126)
Supplement: Supplementary Table 1 — Primers used in this study. [file Table1.xls]

## Sheet: TableS1
TableS1. Primers used in this study
Primers	Forward Primer	Reverse Primer
CCL3	AGTTCTCTGCATCACTTGCTG	CGGCTTCGCTTGGTTAGGAA
NLRP3	GATCTTCGCTGCGATCAACAG	CGTGCATTATCTGAACCCCAC
ACAN	ACTCTGGGTTTTCGTGACTCT	ACACTCAGCGAGTTGTCATGG
COL2A1	TGGACGATCAGGCGAAACC	GCTGCGGATGCTCTCAATCT
MMP13	ACTGAGAGGCTCCGAGAAATG	GAACCCCGCATCTTGGCTT
IRF7	GCTGGACGTGACCATCATGTA	GGGCCGTATAGGAACGTGC
CAT	TGGAGCTGGTAACCCAGTAGG	CCTTTGCCTTGGAGTATTTGGTA
POLR2A	GGGTGGCATCAAATACCCAGA	AGACACAGCGCAAAACTTTCA
GAPDH	GGAGCGAGATCCCTCCAAAAT	GGCTGTTGTCATACTTCTCATGG

## Sheet: TableS2
TableS2. The result of ssGSEA
	GSM5359978	GSM5359979	GSM5359980	GSM5359981	GSM5359982	GSM5359983	GSM5359984	GSM5359985	GSM5359986	GSM5098913	GSM5098915	GSM5098917	GSM5098919	GSM5098921	GSM5098923
B cell	-0.277081	-0.396319	-0.178372	-0.0437302	-0.109275	-0.105822	-0.0873694	-0.206019	-0.00185861	-0.214908	-0.186481	-0.102368	-0.286551	-0.15995	-0.230756
Monocyte	0.119116	0.137003	0.0998262	0.386042	0.342155	0.377928	0.280241	0.314376	0.245633	-0.00808466	-0.00744694	-0.00800734	-0.0571583	0.0485263	0.231154
Macrophage	0.38099	0.375908	0.322281	0.275108	0.303503	0.285748	0.269851	0.338664	0.198532	0.311445	0.334607	0.358406	0.403573	0.31306	0.303478
Endothelial cell	-0.234816	-0.231848	-0.209215	-0.475816	-0.192265	-0.118613	-0.267335	-0.179447	-0.310004	-0.440767	-0.454207	-0.407419	-0.23961	-0.0772292	0.00612777
NP	0.254285	0.263471	0.253581	0.0916806	0.198521	0.143177	0.204029	0.159327	0.0943829	0.125842	0.148104	0.0930768	0.323091	0.370832	0.292966
Pro_NP	0.341377	0.369572	0.324866	0.405069	0.266663	0.388391	0.248964	0.247636	0.374974	0.347171	0.333148	0.302203	0.416817	0.444213	0.394837
Erythrocyte	0.17176	0.177496	0.159411	0.169347	0.183719	0.160458	0.0881386	0.146767	0.130982	-0.555787	-0.553451	-0.529843	-0.490836	-0.526455	-0.495155
Neutrophil	-0.122255	-0.140211	-0.117096	0.00438064	0.12445	0.154096	0.185058	0.0349063	-0.0482246	-0.0811116	-0.0591041	0.0372219	-0.0304252	-0.00429772	-0.232304
CD4_T	0.0792138	0.0325025	0.118449	0.0124436	0.0370362	0.0959885	-0.0386663	0.0607427	0.142127	0.0604391	0.0224152	0.0630306	0.142785	0.0531386	0.0115175
CD8_T	-0.0664913	-0.0190759	-0.0985159	0.152489	-0.0397174	0.130588	-0.0227747	-0.0704883	0.00281461	-0.282702	-0.315827	-0.288113	-0.325033	-0.263554	-0.359861

## Sheet: TableS3
TableS3. DEGs in monocytes of IDD and Control groups
	p_val	avg_log2FC	pct.1	pct.2	p_val_adj	cluster	gene
COL1A1	0	-2.31042	0.131	0.654	0	IDD	COL1A1
IL1R2	2.20314e-194	-1.48824	0.24	0.553	8.11791e-190	IDD	IL1R2
COL1A2	3.24707e-191	-1.50703	0.111	0.371	1.19645e-186	IDD	COL1A2
SAMSN1	9.75371e-134	-1.00442	0.375	0.655	3.59395e-129	IDD	SAMSN1
DDX3Y	3.52765e-124	-1.17507	0.035	0.178	1.29983e-119	IDD	DDX3Y
TSC22D3	3.77606e-124	-1.14709	0.274	0.531	1.39136e-119	IDD	TSC22D3
FKBP5	1.47405e-122	-1.05803	0.078	0.264	5.43143e-118	IDD	FKBP5
CEBPB	2.16627e-103	-1.32739	0.208	0.415	7.98205e-99	IDD	CEBPB
ACTB	2.45735e-93	-0.380171	0.969	0.987	9.05459e-89	IDD	ACTB
SMAP2	1.59241e-91	-0.824291	0.366	0.597	5.86757e-87	IDD	SMAP2
PRKDC	5.44839e-74	-1.02047	0.123	0.284	2.00757e-69	IDD	PRKDC
HSPH1	6.72938e-73	-1.66275	0.057	0.174	2.47957e-68	IDD	HSPH1
COL6A1	3.84098e-67	-0.882471	0.035	0.131	1.41529e-62	IDD	COL6A1
RSAD2	4.80447e-65	1.95355	0.172	0.028	1.7703e-60	IDD	RSAD2
ISG15	4.46646e-62	1.71737	0.207	0.055	1.64576e-57	IDD	ISG15
HSP90AB1	1.46376e-61	-1.1037	0.199	0.358	5.39352e-57	IDD	HSP90AB1
OLFM4	2.99744e-61	-1.68585	0.068	0.18	1.10447e-56	IDD	OLFM4
DNAJB1	6.66578e-61	-1.31513	0.183	0.338	2.45614e-56	IDD	DNAJB1
ELL2	2.99003e-56	-0.796411	0.142	0.287	1.10173e-51	IDD	ELL2
LY6E	6.75815e-56	1.80258	0.139	0.018	2.49018e-51	IDD	LY6E
HBB	2.25202e-55	-0.927286	0.469	0.555	8.29801e-51	IDD	HBB
PHC2	1.48071e-54	-0.771543	0.139	0.279	5.45598e-50	IDD	PHC2
SYAP1	3.74343e-50	-0.664786	0.262	0.426	1.37934e-45	IDD	SYAP1
PER1	1.14467e-49	-0.782429	0.045	0.132	4.21776e-45	IDD	PER1
FOLR3	1.39777e-48	1.38214	0.185	0.059	5.15037e-44	IDD	FOLR3
IFI6	6.80939e-48	1.21729	0.215	0.079	2.50906e-43	IDD	IFI6
S100A9	4.96344e-46	0.399362	0.994	0.963	1.82888e-41	IDD	S100A9
COL3A1	7.14862e-46	-0.7973	0.087	0.193	2.63405e-41	IDD	COL3A1
DEFA3	1.63516e-45	1.0957	0.131	0.024	6.02509e-41	IDD	DEFA3
HLA-C	2.03511e-45	-0.353531	0.913	0.956	7.49877e-41	IDD	HLA-C
IFIT3	1.16093e-43	1.46036	0.207	0.081	4.27768e-39	IDD	IFIT3
MX1	2.26631e-43	1.25153	0.139	0.031	8.35066e-39	IDD	MX1
IFI44L	1.76033e-42	1.25737	0.102	0.01	6.48628e-38	IDD	IFI44L
IFIT2	1.97187e-42	1.35998	0.195	0.073	7.26574e-38	IDD	IFIT2
ANXA2	4.83585e-42	-0.896628	0.035	0.107	1.78186e-37	IDD	ANXA2
IGKC	2.02193e-40	-1.09604	0.065	0.157	7.45022e-36	IDD	IGKC
IRAK3	4.38803e-39	-0.483948	0.179	0.312	1.61686e-34	IDD	IRAK3
IFIT1	6.86122e-39	1.27481	0.113	0.021	2.52815e-34	IDD	IFIT1
CALM2	3.93957e-38	-0.57784	0.23	0.364	1.45161e-33	IDD	CALM2
ALOX5AP	5.70901e-38	-0.313376	0.672	0.822	2.1036e-33	IDD	ALOX5AP
MNDA	2.72604e-37	0.649562	0.648	0.563	1.00446e-32	IDD	MNDA
SLC11A1	1.11318e-35	-0.571305	0.273	0.411	4.10174e-31	IDD	SLC11A1
TMEM123	1.96126e-35	1.00903	0.231	0.117	7.22665e-31	IDD	TMEM123
RPL27A	2.41324e-35	-0.657816	0.243	0.366	8.89208e-31	IDD	RPL27A
TMCC3	2.73248e-35	-0.735963	0.094	0.189	1.00684e-30	IDD	TMCC3
HSPA1B	4.58986e-35	-1.26954	0.096	0.19	1.69122e-30	IDD	HSPA1B
SPARC	1.3447e-33	-0.858357	0.12	0.216	4.95483e-29	IDD	SPARC
IL1RN	1.56969e-33	1.2636	0.174	0.071	5.78385e-29	IDD	IL1RN
IRS2	2.49065e-33	-0.600493	0.24	0.365	9.17731e-29	IDD	IRS2
IFITM3	3.05378e-31	0.946753	0.578	0.511	1.12523e-26	IDD	IFITM3
HSPD1	6.36639e-31	-0.728294	0.053	0.122	2.34582e-26	IDD	HSPD1
MT2A	1.07435e-30	-0.893418	0.509	0.618	3.95865e-26	IDD	MT2A
TAGAP	3.59714e-30	0.931412	0.287	0.172	1.32544e-25	IDD	TAGAP
CD93	3.73347e-30	-0.680732	0.066	0.142	1.37567e-25	IDD	CD93
APOBEC3A	4.0829e-30	0.862754	0.269	0.156	1.50443e-25	IDD	APOBEC3A
SRSF5	4.80594e-30	-0.501399	0.278	0.401	1.77084e-25	IDD	SRSF5
VAMP2	1.74578e-29	-0.681563	0.108	0.197	6.43266e-25	IDD	VAMP2
CD177	1.81469e-29	1.2152	0.176	0.081	6.68657e-25	IDD	CD177
FTH1	2.76703e-29	0.97653	0.388	0.281	1.01957e-24	IDD	FTH1
NDEL1	7.12466e-29	-0.690215	0.16	0.263	2.62522e-24	IDD	NDEL1
PTPRC	1.68879e-28	0.545165	0.582	0.478	6.22269e-24	IDD	PTPRC
FFAR2	4.24904e-28	0.951758	0.227	0.122	1.56564e-23	IDD	FFAR2
AL590867.2	4.8513e-28	-0.544112	0.103	0.189	1.78756e-23	IDD	AL590867.2
HMGB2	7.38863e-28	-0.507635	0.384	0.505	2.72249e-23	IDD	HMGB2
S100A12	8.62502e-28	0.83783	0.575	0.492	3.17806e-23	IDD	S100A12
PTMS	2.34072e-27	-0.635434	0.048	0.111	8.62487e-23	IDD	PTMS
DDX5	2.74168e-27	-0.388147	0.465	0.594	1.01023e-22	IDD	DDX5
IGSF6	1.08089e-26	0.850065	0.199	0.101	3.98277e-22	IDD	IGSF6
TPM4	1.24636e-26	-0.610708	0.146	0.242	4.59245e-22	IDD	TPM4
HSPA1A	1.53802e-26	-1.55475	0.336	0.428	5.66715e-22	IDD	HSPA1A
CLEC4E	2.83059e-26	-0.415318	0.252	0.369	1.04299e-21	IDD	CLEC4E
CSNK1D	4.28401e-26	-0.512259	0.183	0.289	1.57853e-21	IDD	CSNK1D
RPS29	6.98474e-26	-0.503954	0.275	0.386	2.57367e-21	IDD	RPS29
ACTG1	7.15328e-26	-0.277511	0.806	0.888	2.63577e-21	IDD	ACTG1
PFKFB3	1.46975e-25	-0.853233	0.21	0.307	5.41558e-21	IDD	PFKFB3
CD55	1.60192e-25	-0.267192	0.625	0.739	5.9026e-21	IDD	CD55
MXD1	2.97046e-25	-0.525692	0.535	0.633	1.09453e-20	IDD	MXD1
MAP3K8	4.95713e-25	-0.747369	0.096	0.174	1.82656e-20	IDD	MAP3K8
MT1X	3.69465e-24	-0.70036	0.242	0.341	1.36137e-19	IDD	MT1X
TRIB1	3.81795e-24	-0.532799	0.378	0.489	1.4068e-19	IDD	TRIB1
SLA	4.24116e-24	-0.479098	0.361	0.469	1.56274e-19	IDD	SLA
ATG3	1.30035e-23	0.701821	0.331	0.231	4.79139e-19	IDD	ATG3
MCL1	1.81294e-23	-0.383783	0.671	0.763	6.68014e-19	IDD	MCL1
CSRNP1	2.25875e-23	-0.624492	0.283	0.383	8.32281e-19	IDD	CSRNP1
RPS20	2.74271e-23	-0.674211	0.221	0.314	1.01061e-18	IDD	RPS20
MAPKAPK2	2.95126e-23	-0.480667	0.318	0.426	1.08745e-18	IDD	MAPKAPK2
SOD2	3.10939e-23	0.442174	0.839	0.775	1.14572e-18	IDD	SOD2
TNFSF10	3.72708e-23	0.979986	0.133	0.057	1.37332e-18	IDD	TNFSF10
MIDN	6.32637e-23	-0.517815	0.279	0.38	2.33108e-18	IDD	MIDN
ARF4	1.35514e-22	-0.578318	0.134	0.219	4.99329e-18	IDD	ARF4
ACSL1	3.71361e-22	-0.448537	0.302	0.409	1.36835e-17	IDD	ACSL1
TP53INP2	4.78351e-22	-0.52552	0.153	0.242	1.76258e-17	IDD	TP53INP2
H3F3AP4	1.02625e-21	0.526543	0.505	0.411	3.78141e-17	IDD	H3F3AP4
HBA1	1.09866e-21	-0.505921	0.445	0.521	4.04825e-17	IDD	HBA1
CD63	1.88613e-21	-0.417583	0.358	0.474	6.94984e-17	IDD	CD63
GABARAPL1	4.54049e-21	-0.465673	0.206	0.303	1.67303e-16	IDD	GABARAPL1
CYBA	5.82374e-21	0.576999	0.309	0.215	2.14587e-16	IDD	CYBA
JUND	9.99566e-21	-0.450158	0.293	0.395	3.6831e-16	IDD	JUND
LYN	1.56091e-20	0.525879	0.427	0.332	5.75149e-16	IDD	LYN
FCGR2A	3.15665e-20	0.730818	0.214	0.127	1.16313e-15	IDD	FCGR2A
RPS27A	3.77457e-20	-0.486731	0.202	0.293	1.39082e-15	IDD	RPS27A
CTSB	4.19728e-20	-1.50698	0.065	0.123	1.54657e-15	IDD	CTSB
SKIL	6.09914e-20	-0.35143	0.36	0.473	2.24735e-15	IDD	SKIL
NEAT1	1.03621e-19	0.527148	0.578	0.507	3.81811e-15	IDD	NEAT1
ATG2A	1.51677e-19	-0.455756	0.128	0.207	5.58884e-15	IDD	ATG2A
PTMA	1.92835e-19	-0.463993	0.15	0.232	7.10538e-15	IDD	PTMA
MKNK2	2.15728e-19	-0.395095	0.141	0.221	7.94894e-15	IDD	MKNK2
HLA-E	2.21215e-19	0.273172	0.93	0.906	8.15113e-15	IDD	HLA-E
IFNGR1	2.40036e-19	-0.384027	0.137	0.217	8.84459e-15	IDD	IFNGR1
FGD4	2.98002e-19	-0.331286	0.178	0.27	1.09805e-14	IDD	FGD4
VNN1	3.52318e-19	-0.646411	0.064	0.121	1.29819e-14	IDD	VNN1
HCLS1	4.85841e-19	-0.329637	0.423	0.53	1.79018e-14	IDD	HCLS1
ADM	1.12719e-18	-0.820693	0.109	0.176	4.15337e-14	IDD	ADM
SLC7A5	1.17038e-18	-0.572013	0.101	0.17	4.31249e-14	IDD	SLC7A5
CLEC2B	3.18298e-18	0.676192	0.146	0.075	1.17283e-13	IDD	CLEC2B
JDP2	3.2757e-18	-0.511405	0.125	0.197	1.207e-13	IDD	JDP2
TNFSF13B	3.43113e-18	0.852012	0.128	0.063	1.26427e-13	IDD	TNFSF13B
SAMD9	8.16721e-18	0.773419	0.112	0.05	3.00937e-13	IDD	SAMD9
RBM39	1.08102e-17	-0.39369	0.262	0.355	3.98322e-13	IDD	RBM39
DDX60L	4.85616e-17	0.63399	0.14	0.073	1.78935e-12	IDD	DDX60L
RIPOR2	8.04529e-17	-0.466975	0.231	0.316	2.96445e-12	IDD	RIPOR2
HMGA1	1.13369e-16	-0.427199	0.065	0.119	4.17732e-12	IDD	HMGA1
ZSWIM6	2.14407e-16	-0.492282	0.052	0.1	7.90027e-12	IDD	ZSWIM6
NCF1C	3.82763e-16	0.478873	0.332	0.244	1.41037e-11	IDD	NCF1C
PLSCR1	4.64355e-16	0.525052	0.247	0.169	1.71101e-11	IDD	PLSCR1
NAMPT	6.95557e-16	-0.303547	0.679	0.726	2.56292e-11	IDD	NAMPT
PNISR	7.60433e-16	-0.370766	0.087	0.146	2.80197e-11	IDD	PNISR
TNFRSF1A	9.09072e-16	-0.536664	0.165	0.235	3.34966e-11	IDD	TNFRSF1A
ZFP36L2	9.77398e-16	-0.620998	0.175	0.247	3.60142e-11	IDD	ZFP36L2
PREX1	1.41271e-15	-0.346355	0.244	0.33	5.20543e-11	IDD	PREX1
GPSM3	1.52351e-15	0.491348	0.443	0.372	5.61368e-11	IDD	GPSM3
VAPA	1.94267e-15	-0.487774	0.131	0.197	7.15817e-11	IDD	VAPA
ERGIC1	2.7167e-15	-0.394224	0.096	0.157	1.00102e-10	IDD	ERGIC1
GLA	3.02887e-15	0.64772	0.194	0.123	1.11605e-10	IDD	GLA
CXCL16	3.18365e-15	-0.573504	0.097	0.156	1.17308e-10	IDD	CXCL16
RPL37A	5.21786e-15	-0.420756	0.245	0.324	1.92263e-10	IDD	RPL37A
TNFAIP6	7.02764e-15	0.475819	0.369	0.282	2.58948e-10	IDD	TNFAIP6
IFI16	7.22404e-15	0.697246	0.174	0.108	2.66184e-10	IDD	IFI16
RNF24	7.22907e-15	0.597842	0.228	0.157	2.66369e-10	IDD	RNF24
GLUL	1.13335e-14	-0.306724	0.415	0.514	4.17606e-10	IDD	GLUL
AL034397.3	1.17251e-14	-0.47128	0.144	0.211	4.32036e-10	IDD	AL034397.3
PIK3AP1	1.29287e-14	0.658923	0.115	0.059	4.76384e-10	IDD	PIK3AP1
ZNF267	1.3731e-14	0.585634	0.237	0.164	5.05947e-10	IDD	ZNF267
NPC2	1.54477e-14	-0.539606	0.078	0.131	5.692e-10	IDD	NPC2
CD164	1.56141e-14	0.615647	0.247	0.177	5.75333e-10	IDD	CD164
TOB1	1.6801e-14	-0.539595	0.069	0.118	6.19065e-10	IDD	TOB1
RPL10A	1.75012e-14	-0.556642	0.09	0.145	6.44867e-10	IDD	RPL10A
RPS18	1.86791e-14	-0.475239	0.14	0.206	6.88268e-10	IDD	RPS18
TNFRSF10C	3.37841e-14	0.588241	0.111	0.056	1.24484e-09	IDD	TNFRSF10C
MAP2K1	3.40865e-14	-0.471967	0.082	0.134	1.25598e-09	IDD	MAP2K1
GNB2	4.34364e-14	0.492611	0.275	0.199	1.6005e-09	IDD	GNB2
SFPQ	4.48443e-14	-0.299047	0.255	0.339	1.65238e-09	IDD	SFPQ
SP100	6.05611e-14	0.604372	0.193	0.127	2.2315e-09	IDD	SP100
IFIH1	6.5539e-14	0.674534	0.109	0.055	2.41491e-09	IDD	IFIH1
CSF2RB	1.1607e-13	0.6425	0.165	0.102	4.27684e-09	IDD	CSF2RB
PAG1	1.27146e-13	-0.297853	0.193	0.27	4.68494e-09	IDD	PAG1
IDI1	1.34528e-13	-0.293622	0.075	0.126	4.95695e-09	IDD	IDI1
APBB1IP	1.52945e-13	0.58803	0.156	0.095	5.63555e-09	IDD	APBB1IP
IL6R	1.55147e-13	0.480307	0.324	0.25	5.7167e-09	IDD	IL6R
RPS16	1.60708e-13	-0.449871	0.147	0.212	5.92159e-09	IDD	RPS16
RPL37	1.6556e-13	-0.425833	0.257	0.328	6.10039e-09	IDD	RPL37
SAT1	1.69011e-13	-0.347253	0.728	0.788	6.22756e-09	IDD	SAT1
NCL	2.18198e-13	-0.405585	0.066	0.113	8.03993e-09	IDD	NCL
SESN2	2.69687e-13	-0.402796	0.063	0.109	9.93716e-09	IDD	SESN2
AC012368.1	4.866e-13	-0.400262	0.062	0.107	1.79298e-08	IDD	AC012368.1
CD83	5.8069e-13	0.583449	0.107	0.055	2.13967e-08	IDD	CD83
YWHAE	6.30304e-13	-0.438383	0.095	0.148	2.32248e-08	IDD	YWHAE
RNF213	7.59118e-13	0.595375	0.155	0.095	2.79712e-08	IDD	RNF213
ZC3H12A	7.70005e-13	-0.482076	0.205	0.275	2.83724e-08	IDD	ZC3H12A
C1orf162	8.13748e-13	-0.396107	0.137	0.198	2.99842e-08	IDD	C1orf162
MGP	9.21884e-13	-0.705821	0.161	0.217	3.39686e-08	IDD	MGP
MSRB1	9.97546e-13	0.473485	0.32	0.249	3.67566e-08	IDD	MSRB1
HSP90AA1	1.01019e-12	-0.718107	0.483	0.526	3.72223e-08	IDD	HSP90AA1
RPL35A	1.29846e-12	-0.414997	0.174	0.239	4.78445e-08	IDD	RPL35A
HCAR2	1.31874e-12	0.477031	0.361	0.284	4.85918e-08	IDD	HCAR2
ATF4	1.82002e-12	-0.301284	0.343	0.423	6.70624e-08	IDD	ATF4
EHD1	2.53722e-12	0.395986	0.365	0.289	9.3489e-08	IDD	EHD1
B4GALT1	2.54384e-12	-0.400033	0.156	0.219	9.37329e-08	IDD	B4GALT1
NDRG1	2.68393e-12	-0.482411	0.071	0.117	9.88947e-08	IDD	NDRG1
KLF6	2.73467e-12	-0.308322	0.387	0.473	1.00764e-07	IDD	KLF6
WIPF1	3.00724e-12	0.528013	0.248	0.181	1.10808e-07	IDD	WIPF1
EVI2B	3.32655e-12	0.403553	0.479	0.418	1.22573e-07	IDD	EVI2B
STK17B	3.78686e-12	-0.343281	0.252	0.325	1.39535e-07	IDD	STK17B
FCGR3B	4.0125e-12	0.602851	0.543	0.514	1.47848e-07	IDD	FCGR3B
LRRC4	4.08956e-12	0.462562	0.102	0.054	1.50688e-07	IDD	LRRC4
PLAUR	4.48775e-12	-0.352799	0.67	0.697	1.6536e-07	IDD	PLAUR
SLC25A37	4.82612e-12	-0.366711	0.326	0.409	1.77828e-07	IDD	SLC25A37
PLEK	5.08668e-12	0.304145	0.73	0.671	1.87429e-07	IDD	PLEK
TXNIP	5.42511e-12	-0.275017	0.444	0.54	1.99899e-07	IDD	TXNIP
PPIA	5.7429e-12	-0.345745	0.125	0.183	2.11609e-07	IDD	PPIA
CREM	7.69454e-12	-0.40433	0.232	0.302	2.83521e-07	IDD	CREM
PTP4A1	8.58639e-12	-0.370016	0.132	0.19	3.16383e-07	IDD	PTP4A1
SRRM2	9.90348e-12	-0.310861	0.153	0.215	3.64914e-07	IDD	SRRM2
CTSS	1.10738e-11	0.263974	0.708	0.668	4.08036e-07	IDD	CTSS
EMD	1.29934e-11	-0.393234	0.082	0.13	4.78768e-07	IDD	EMD
CFLAR	1.34856e-11	0.486076	0.388	0.323	4.96903e-07	IDD	CFLAR
IL1R1	1.37999e-11	-0.442386	0.059	0.101	5.08486e-07	IDD	IL1R1
DEGS1	1.50301e-11	0.506294	0.119	0.069	5.53813e-07	IDD	DEGS1
RFLNB	2.22013e-11	0.541951	0.366	0.316	8.18051e-07	IDD	RFLNB
ANKRD13D	2.60455e-11	0.519668	0.141	0.088	9.59699e-07	IDD	ANKRD13D
PSMB4	2.60794e-11	-0.308113	0.092	0.141	9.60948e-07	IDD	PSMB4
MYADM	2.80902e-11	0.369738	0.377	0.306	1.03504e-06	IDD	MYADM
SEPHS2	2.82411e-11	0.766726	0.165	0.11	1.0406e-06	IDD	SEPHS2
RPS6	2.88149e-11	-0.383082	0.248	0.316	1.06174e-06	IDD	RPS6
NAP1L1	2.93107e-11	-0.28366	0.062	0.104	1.08001e-06	IDD	NAP1L1
MIR22HG	2.96035e-11	-0.335898	0.131	0.189	1.0908e-06	IDD	MIR22HG
ZYX	3.03341e-11	-0.296679	0.425	0.505	1.11772e-06	IDD	ZYX
H2AFY	3.11888e-11	-0.334097	0.186	0.251	1.14921e-06	IDD	H2AFY
RPL34P18	3.33158e-11	-0.265453	0.135	0.195	1.22759e-06	IDD	RPL34P18
ARL6IP1	4.02637e-11	-0.386447	0.116	0.169	1.4836e-06	IDD	ARL6IP1
PIK3CD	4.1304e-11	0.500188	0.156	0.102	1.52193e-06	IDD	PIK3CD
AC245128.3	4.15609e-11	-0.287736	0.478	0.54	1.5314e-06	IDD	AC245128.3
SNX10	5.12676e-11	0.515871	0.16	0.105	1.88906e-06	IDD	SNX10
MMP9	6.28387e-11	0.586119	0.382	0.325	2.31542e-06	IDD	MMP9
FAM129A	6.90767e-11	0.549712	0.205	0.146	2.54527e-06	IDD	FAM129A
RNF149	8.3696e-11	-0.260588	0.366	0.442	3.08395e-06	IDD	RNF149
CEACAM3	8.77961e-11	0.392271	0.103	0.057	3.23502e-06	IDD	CEACAM3
FTH1P2	9.6985e-11	0.531334	0.267	0.205	3.57361e-06	IDD	FTH1P2
RPS3AP6	1.01862e-10	-0.363103	0.125	0.177	3.7533e-06	IDD	RPS3AP6
SARAF	1.15072e-10	-0.285047	0.169	0.231	4.24006e-06	IDD	SARAF
ATP5E	1.21736e-10	-0.312994	0.235	0.302	4.48559e-06	IDD	ATP5E
RGS19	1.24936e-10	0.492318	0.217	0.158	4.60351e-06	IDD	RGS19
METRNL	1.28287e-10	-0.423664	0.061	0.1	4.72697e-06	IDD	METRNL
PXN	1.79572e-10	0.416397	0.12	0.072	6.6167e-06	IDD	PXN
POLR2A	2.04227e-10	-0.352142	0.064	0.104	7.52514e-06	IDD	POLR2A
HIP1	2.07393e-10	0.495495	0.101	0.057	7.64181e-06	IDD	HIP1
RAB10	2.21462e-10	0.469237	0.15	0.098	8.16019e-06	IDD	RAB10
GPR84	2.53972e-10	0.466818	0.117	0.07	9.3581e-06	IDD	GPR84
NR4A3	2.84781e-10	-0.367609	0.278	0.343	1.04933e-05	IDD	NR4A3
RPS21	3.61036e-10	-0.362995	0.105	0.153	1.33031e-05	IDD	RPS21
CXCR4	3.62098e-10	-0.422458	0.341	0.403	1.33422e-05	IDD	CXCR4
ADAR	3.75424e-10	0.438685	0.172	0.117	1.38332e-05	IDD	ADAR
RPS8	3.96801e-10	-0.436126	0.23	0.291	1.46209e-05	IDD	RPS8
RAB11FIP1	4.03916e-10	0.461597	0.133	0.083	1.48831e-05	IDD	RAB11FIP1
TGFB1	4.44033e-10	0.383293	0.151	0.098	1.63613e-05	IDD	TGFB1
RPL32	4.58814e-10	-0.391533	0.162	0.217	1.69059e-05	IDD	RPL32
MT-ATP6	6.21371e-10	-0.285357	0.706	0.755	2.28956e-05	IDD	MT-ATP6
RPS13	6.33387e-10	-0.401225	0.161	0.216	2.33384e-05	IDD	RPS13
RPL31	7.34482e-10	-0.38408	0.227	0.288	2.70635e-05	IDD	RPL31
CCND3	8.03118e-10	-0.271706	0.271	0.338	2.95925e-05	IDD	CCND3
FOS	8.17197e-10	0.739628	0.595	0.581	3.01113e-05	IDD	FOS
CRISP3	8.33427e-10	0.46378	0.307	0.249	3.07093e-05	IDD	CRISP3
PGLYRP1	8.87856e-10	0.335637	0.444	0.376	3.27148e-05	IDD	PGLYRP1
TKT	1.1661e-09	0.331801	0.54	0.493	4.29672e-05	IDD	TKT
NFE2	1.31547e-09	0.443594	0.104	0.061	4.84712e-05	IDD	NFE2
FAM49B	1.50612e-09	-0.258199	0.23	0.295	5.54961e-05	IDD	FAM49B
FAM8A1	1.60502e-09	0.481493	0.148	0.099	5.91403e-05	IDD	FAM8A1
FCER1G	2.14192e-09	-0.251638	0.54	0.6	7.89233e-05	IDD	FCER1G
CPD	2.23028e-09	-0.305121	0.174	0.231	8.21791e-05	IDD	CPD
GLRX	2.37212e-09	0.439025	0.287	0.233	8.74057e-05	IDD	GLRX
TREM1	2.45323e-09	-0.257157	0.246	0.312	9.03943e-05	IDD	TREM1
RUBCNL	2.75241e-09	-0.328094	0.074	0.113	0.000101418	IDD	RUBCNL
PLK3	2.97252e-09	-0.299725	0.079	0.12	0.000109529	IDD	PLK3
ARPC5	3.37165e-09	0.319159	0.465	0.415	0.000124235	IDD	ARPC5
NUP214	3.40649e-09	0.501977	0.145	0.098	0.000125519	IDD	NUP214
CAB39	3.4206e-09	0.414019	0.131	0.086	0.000126039	IDD	CAB39
STK38	4.09988e-09	0.501157	0.166	0.117	0.000151068	IDD	STK38
NDUFA1	4.45703e-09	-0.326741	0.095	0.138	0.000164228	IDD	NDUFA1
OLR1	4.60916e-09	0.433908	0.244	0.191	0.000169834	IDD	OLR1
MLF2	5.00408e-09	-0.351433	0.132	0.182	0.000184385	IDD	MLF2
RPS24	6.15163e-09	-0.29219	0.214	0.27	0.000226669	IDD	RPS24
FOSL1	6.23286e-09	-0.307148	0.068	0.106	0.000229662	IDD	FOSL1
RAB11B	6.95909e-09	-0.272598	0.08	0.12	0.000256422	IDD	RAB11B
TPI1	1.0477e-08	-0.333163	0.117	0.162	0.000386048	IDD	TPI1
HCK	1.14338e-08	0.450341	0.207	0.156	0.0004213	IDD	HCK
RPL38	1.15301e-08	-0.393011	0.156	0.204	0.000424849	IDD	RPL38
CYBB	1.64969e-08	0.392076	0.373	0.318	0.00060786	IDD	CYBB
EIF2AK2	1.67524e-08	0.466178	0.151	0.106	0.000617276	IDD	EIF2AK2
LRRFIP1	1.68661e-08	0.380113	0.393	0.343	0.000621464	IDD	LRRFIP1
GGNBP2	1.83553e-08	-0.302635	0.1	0.142	0.000676338	IDD	GGNBP2
FRAT2	2.09097e-08	0.425784	0.168	0.12	0.000770461	IDD	FRAT2
RPL11	2.11469e-08	-0.318864	0.19	0.243	0.000779198	IDD	RPL11
FURIN	2.34782e-08	-0.295765	0.07	0.107	0.0008651	IDD	FURIN
TNFSF14	2.73446e-08	0.576406	0.159	0.112	0.00100757	IDD	TNFSF14
IRF7	2.74417e-08	0.445631	0.107	0.067	0.00101114	IDD	IRF7
CNN2	3.23726e-08	0.429377	0.192	0.144	0.00119283	IDD	CNN2
BHLHE40	3.42624e-08	0.417238	0.111	0.071	0.00126247	IDD	BHLHE40
FAUP1	3.49795e-08	0.367803	0.13	0.087	0.00128889	IDD	FAUP1
APLP2	3.53592e-08	-0.376369	0.194	0.246	0.00130288	IDD	APLP2
TGIF1	3.65943e-08	-0.447485	0.075	0.111	0.00134839	IDD	TGIF1
FGL2	3.68489e-08	0.529403	0.137	0.095	0.00135777	IDD	FGL2
IL18RAP	3.89634e-08	-0.285824	0.094	0.134	0.00143568	IDD	IL18RAP
NMI	4.00748e-08	0.41271	0.128	0.086	0.00147664	IDD	NMI
LIMS1	5.42383e-08	0.461802	0.2	0.154	0.00199852	IDD	LIMS1
RPL23	5.84475e-08	-0.307202	0.288	0.344	0.00215361	IDD	RPL23
ACAP2	7.35232e-08	0.470383	0.166	0.121	0.00270911	IDD	ACAP2
PTAFR	8.41561e-08	0.385076	0.22	0.169	0.0031009	IDD	PTAFR
ARHGAP25	9.79873e-08	0.447199	0.148	0.106	0.00361054	IDD	ARHGAP25
JMJD1C	1.10009e-07	0.469115	0.236	0.185	0.00405352	IDD	JMJD1C
TAGLN2	1.10477e-07	-0.262969	0.502	0.551	0.00407075	IDD	TAGLN2
RPL8	1.26748e-07	-0.318734	0.193	0.247	0.00467028	IDD	RPL8
ATP5L	1.30262e-07	-0.255257	0.1	0.141	0.00479977	IDD	ATP5L
CPNE2	1.31423e-07	-0.255085	0.077	0.113	0.00484256	IDD	CPNE2
TUBA1A	1.46333e-07	0.545232	0.174	0.13	0.00539192	IDD	TUBA1A
TALDO1	1.89887e-07	0.31936	0.42	0.381	0.00699678	IDD	TALDO1
POMP	2.12162e-07	-0.256746	0.072	0.106	0.00781753	IDD	POMP
SIRPA	2.20684e-07	0.322426	0.13	0.089	0.00813153	IDD	SIRPA
EIF4A2	2.39904e-07	-0.319773	0.072	0.106	0.00883974	IDD	EIF4A2
TIMP2	3.02448e-07	-0.311829	0.155	0.199	0.0111443	IDD	TIMP2
NQO2	3.11282e-07	0.397471	0.136	0.096	0.0114698	IDD	NQO2
RPS5	3.16996e-07	-0.291817	0.086	0.123	0.0116803	IDD	RPS5
BTG1	3.2685e-07	-0.27725	0.521	0.575	0.0120434	IDD	BTG1
RNF13	3.39898e-07	0.475606	0.174	0.131	0.0125242	IDD	RNF13
NR4A2	3.45456e-07	0.56721	0.174	0.131	0.012729	IDD	NR4A2
ZFAS1	3.58404e-07	-0.272801	0.099	0.138	0.0132061	IDD	ZFAS1
IVNS1ABP	4.3062e-07	-0.273692	0.497	0.544	0.0158671	IDD	IVNS1ABP
FRMD4B	4.38033e-07	-0.308885	0.083	0.118	0.0161402	IDD	FRMD4B
NCOA4	4.55595e-07	0.457265	0.253	0.209	0.0167873	IDD	NCOA4
PPP1R10	4.71038e-07	0.322405	0.17	0.125	0.0173563	IDD	PPP1R10
SMCHD1	4.848e-07	0.448959	0.326	0.283	0.0178634	IDD	SMCHD1
TRA2B	5.02965e-07	-0.299975	0.08	0.114	0.0185327	IDD	TRA2B
NSMAF	5.32719e-07	0.428649	0.199	0.153	0.0196291	IDD	NSMAF
STK4	5.91564e-07	0.373375	0.288	0.242	0.0217974	IDD	STK4
TXNRD1	6.56335e-07	0.430123	0.131	0.092	0.024184	IDD	TXNRD1
ZDHHC18	7.21709e-07	0.348837	0.221	0.174	0.0265928	IDD	ZDHHC18
SKI	7.9109e-07	-0.296293	0.079	0.112	0.0291493	IDD	SKI
RNF19B	8.3108e-07	-0.294525	0.099	0.136	0.0306228	IDD	RNF19B
BID	8.73555e-07	0.38155	0.136	0.097	0.0321879	IDD	BID
PTPN6	9.27489e-07	0.393853	0.174	0.133	0.0341752	IDD	PTPN6
ASAP1	1.185e-06	0.378809	0.154	0.114	0.0436637	IDD	ASAP1
CXCR2	1.27361e-06	0.511544	0.315	0.278	0.0469286	IDD	CXCR2
MOB3A	1.38133e-06	0.326291	0.288	0.241	0.0508979	IDD	MOB3A
NBN	1.43999e-06	0.488161	0.18	0.141	0.0530595	IDD	NBN
CBL	1.54271e-06	0.39179	0.114	0.079	0.0568444	IDD	CBL
STXBP2	2.15802e-06	0.336481	0.159	0.119	0.0795166	IDD	STXBP2
PMAIP1	2.18561e-06	-0.345033	0.071	0.102	0.0805332	IDD	PMAIP1
BIN2	2.26857e-06	0.315919	0.245	0.201	0.0835898	IDD	BIN2
TIMP1	2.45381e-06	-0.567146	0.082	0.113	0.0904155	IDD	TIMP1
AKIRIN1	2.55318e-06	0.404312	0.148	0.109	0.0940769	IDD	AKIRIN1
TRIM25	2.6665e-06	0.427497	0.102	0.069	0.0982527	IDD	TRIM25
VEGFA	2.67517e-06	-0.418853	0.13	0.168	0.0985718	IDD	VEGFA
HELZ2	2.80629e-06	0.340953	0.131	0.094	0.103403	IDD	HELZ2
BLOC1S6	3.31992e-06	0.465363	0.123	0.088	0.122329	IDD	BLOC1S6
GBP5	3.49771e-06	0.515198	0.14	0.103	0.12888	IDD	GBP5
CPPED1	3.55932e-06	0.404506	0.14	0.102	0.13115	IDD	CPPED1
MYL12A	3.71579e-06	0.269559	0.428	0.393	0.136916	IDD	MYL12A
DIAPH1	3.83887e-06	0.416326	0.198	0.158	0.141451	IDD	DIAPH1
LRRC25	4.03866e-06	0.351079	0.113	0.08	0.148813	IDD	LRRC25
VAV1	5.18914e-06	0.373764	0.164	0.125	0.191204	IDD	VAV1
CXCL1	5.63749e-06	0.335822	0.258	0.214	0.207725	IDD	CXCL1
DDIT3	6.06397e-06	0.376187	0.19	0.15	0.223439	IDD	DDIT3
AP5B1	6.25887e-06	0.398933	0.105	0.073	0.230621	IDD	AP5B1
JAML	6.33054e-06	0.362649	0.247	0.205	0.233262	IDD	JAML
FCGR3A	6.65273e-06	0.288275	0.103	0.071	0.245133	IDD	FCGR3A
MGAM	6.66362e-06	0.389648	0.155	0.118	0.245535	IDD	MGAM
FTH1P8	7.00498e-06	0.433727	0.426	0.401	0.258113	IDD	FTH1P8
SP110	7.68407e-06	0.341583	0.183	0.143	0.283135	IDD	SP110
ARHGEF1	8.0981e-06	0.296436	0.103	0.072	0.298391	IDD	ARHGEF1
P2RY13	9.09045e-06	0.374021	0.153	0.117	0.334956	IDD	P2RY13
SEC14L1	9.27744e-06	-0.301054	0.197	0.239	0.341846	IDD	SEC14L1
IL17RA	1.49853e-05	0.281524	0.267	0.223	0.552164	IDD	IL17RA
HNRNPDL	1.60467e-05	-0.251662	0.107	0.139	0.591272	IDD	HNRNPDL
EVI2A	1.68896e-05	0.286545	0.119	0.086	0.622331	IDD	EVI2A
COL4A3BP	1.69042e-05	0.307918	0.12	0.088	0.622869	IDD	COL4A3BP
FAM107B	1.69206e-05	0.341929	0.274	0.234	0.623472	IDD	FAM107B
PTPN12	1.71531e-05	0.366119	0.159	0.124	0.632042	IDD	PTPN12
LYST	1.74464e-05	0.356863	0.15	0.115	0.642849	IDD	LYST
ARL5B	1.77741e-05	0.515724	0.244	0.21	0.654922	IDD	ARL5B
SKAP2	2.26089e-05	0.388126	0.255	0.218	0.833071	IDD	SKAP2
QPCT	2.28593e-05	0.280602	0.197	0.157	0.842295	IDD	QPCT
CDC42EP3	2.30689e-05	0.348154	0.271	0.23	0.850019	IDD	CDC42EP3
EGR3	2.53112e-05	0.37415	0.19	0.153	0.932642	IDD	EGR3
NCF2	2.66165e-05	0.260135	0.52	0.493	0.980739	IDD	NCF2
ANTXR2	2.79709e-05	0.349488	0.102	0.073	1	IDD	ANTXR2
TNIP1	2.89084e-05	0.371502	0.148	0.115	1	IDD	TNIP1
HSPA9	3.1219e-05	0.418508	0.125	0.094	1	IDD	HSPA9
CORO1A	3.73958e-05	0.311202	0.337	0.302	1	IDD	CORO1A
LPCAT2	3.75411e-05	0.365481	0.131	0.1	1	IDD	LPCAT2
RPLP2	3.81598e-05	-0.296577	0.229	0.269	1	IDD	RPLP2
MBP	4.16377e-05	0.391264	0.235	0.2	1	IDD	MBP
SPOPL	4.16969e-05	0.357876	0.105	0.076	1	IDD	SPOPL
CD74	4.4614e-05	-0.618489	0.168	0.204	1	IDD	CD74
NAGK	4.48824e-05	0.253425	0.108	0.078	1	IDD	NAGK
RPS14	4.75179e-05	-0.259197	0.281	0.321	1	IDD	RPS14
PPIF	5.28332e-05	-0.528903	0.32	0.347	1	IDD	PPIF
RPS12	5.38328e-05	-0.309831	0.161	0.197	1	IDD	RPS12
TM9SF2	5.41688e-05	0.295092	0.145	0.112	1	IDD	TM9SF2
STOM	5.60311e-05	-0.26607	0.191	0.226	1	IDD	STOM
CD46	6.19546e-05	0.295889	0.194	0.157	1	IDD	CD46
ANXA1	6.63193e-05	0.386954	0.355	0.325	1	IDD	ANXA1
ILF3	6.72818e-05	0.588508	0.105	0.079	1	IDD	ILF3
PECAM1	7.40007e-05	0.29402	0.129	0.097	1	IDD	PECAM1
TSPO	7.95102e-05	0.293139	0.383	0.353	1	IDD	TSPO
TACC1	8.35797e-05	0.308991	0.102	0.074	1	IDD	TACC1
CDKN1A	9.05053e-05	-0.266064	0.179	0.216	1	IDD	CDKN1A
ACTR3	9.16294e-05	0.277454	0.399	0.37	1	IDD	ACTR3
PSAP	0.000114127	-0.278215	0.681	0.735	1	IDD	PSAP
BPI	0.000122961	-0.558471	0.231	0.256	1	IDD	BPI
HNRNPF	0.000129322	0.362622	0.221	0.189	1	IDD	HNRNPF
ADGRE5	0.00013884	0.351756	0.167	0.135	1	IDD	ADGRE5
TMEM154	0.000141336	0.347538	0.206	0.172	1	IDD	TMEM154
S1PR4	0.000142799	0.298442	0.121	0.093	1	IDD	S1PR4
RGL4	0.000143567	0.290037	0.148	0.118	1	IDD	RGL4
CEBPE	0.000153691	0.381708	0.106	0.08	1	IDD	CEBPE
BNIP3L	0.000153742	0.323498	0.168	0.137	1	IDD	BNIP3L
CEACAM1	0.000202663	0.305319	0.167	0.137	1	IDD	CEACAM1
RPS28	0.000218736	0.29139	0.108	0.082	1	IDD	RPS28
CD44	0.000259744	0.322472	0.149	0.12	1	IDD	CD44
EGR1	0.000273306	-0.250418	0.263	0.299	1	IDD	EGR1
DHCR7	0.000281618	0.470267	0.122	0.097	1	IDD	DHCR7
CMTM6	0.000286072	0.341264	0.283	0.254	1	IDD	CMTM6
RCSD1	0.000310123	0.340218	0.138	0.11	1	IDD	RCSD1
TET2	0.000352861	0.396658	0.117	0.092	1	IDD	TET2
RPS17	0.000369627	-0.333863	0.12	0.148	1	IDD	RPS17
NABP1	0.000387462	0.320467	0.265	0.235	1	IDD	NABP1
PLBD1	0.000416762	0.320878	0.328	0.304	1	IDD	PLBD1
MCEMP1	0.000464283	0.303357	0.384	0.362	1	IDD	MCEMP1
PDLIM7	0.000486352	-0.283383	0.146	0.174	1	IDD	PDLIM7
CHI3L1	0.000486842	-0.255185	0.153	0.185	1	IDD	CHI3L1
GRINA	0.000511819	0.260529	0.156	0.127	1	IDD	GRINA
TANK	0.000617346	0.289251	0.14	0.113	1	IDD	TANK
ALOX5	0.000690877	0.276246	0.189	0.16	1	IDD	ALOX5
SLC12A6	0.000984086	0.338498	0.104	0.081	1	IDD	SLC12A6
ZDHHC3	0.00101249	0.306596	0.115	0.091	1	IDD	ZDHHC3
CAT	0.00104409	0.272929	0.11	0.087	1	IDD	CAT
RAF1	0.00105396	0.31845	0.1	0.077	1	IDD	RAF1
NCF4	0.00105446	0.290881	0.322	0.298	1	IDD	NCF4
PHACTR1	0.00106893	0.314799	0.251	0.224	1	IDD	PHACTR1
CPEB4	0.00108697	0.336009	0.199	0.172	1	IDD	CPEB4
OAZ2	0.0010971	0.25717	0.112	0.088	1	IDD	OAZ2
PTTG1IP	0.0011513	0.282083	0.119	0.095	1	IDD	PTTG1IP
GPR65	0.00116692	0.300998	0.271	0.242	1	IDD	GPR65
CCL20	0.00117217	0.296453	0.127	0.101	1	IDD	CCL20
YME1L1	0.00128224	0.31153	0.123	0.1	1	IDD	YME1L1
LST1	0.00130769	0.254408	0.343	0.315	1	IDD	LST1
ARHGAP30	0.00140859	0.264793	0.258	0.23	1	IDD	ARHGAP30
ARL6IP5	0.00150738	0.281786	0.164	0.139	1	IDD	ARL6IP5
LYZ	0.00157505	0.295843	0.24	0.214	1	IDD	LYZ
FLNA	0.00165591	0.300823	0.16	0.134	1	IDD	FLNA
SQSTM1	0.00169899	0.362652	0.103	0.081	1	IDD	SQSTM1
CIR1	0.00173736	0.284773	0.102	0.08	1	IDD	CIR1
PLXNC1	0.00179022	0.273046	0.207	0.179	1	IDD	PLXNC1
SPG21	0.00194421	0.261484	0.1	0.078	1	IDD	SPG21
FYB1	0.00207811	0.285319	0.445	0.426	1	IDD	FYB1
BST1	0.00208085	0.304022	0.208	0.184	1	IDD	BST1
GBP1	0.00208266	0.368717	0.185	0.16	1	IDD	GBP1
DNAJC3	0.00231861	0.307639	0.135	0.112	1	IDD	DNAJC3
ELF1	0.00246934	0.303473	0.256	0.232	1	IDD	ELF1
TMEM71	0.00262654	0.264305	0.152	0.127	1	IDD	TMEM71
CASP4	0.00328837	0.330971	0.161	0.139	1	IDD	CASP4
STAG2	0.00331876	0.334824	0.148	0.126	1	IDD	STAG2
NAMPTP1	0.00335648	0.254594	0.41	0.391	1	IDD	NAMPTP1
SCAF11	0.00356339	0.323972	0.14	0.118	1	IDD	SCAF11
TCN1	0.00368212	0.390628	0.184	0.162	1	IDD	TCN1
MT1G	0.00445905	-0.329743	0.107	0.127	1	IDD	MT1G
ABI1	0.00633179	0.25848	0.114	0.095	1	IDD	ABI1
TMSB4XP8	0.00679576	0.268235	0.133	0.114	1	IDD	TMSB4XP8
ARHGAP26	0.0069113	0.279229	0.11	0.091	1	IDD	ARHGAP26
RETN	0.00879795	-0.277764	0.223	0.244	1	IDD	RETN
COL1A1.1	0	2.31042	0.654	0.131	0	CTL	COL1A1
IL1R2.1	2.20314e-194	1.48824	0.553	0.24	8.11791e-190	CTL	IL1R2
COL1A2.1	3.24707e-191	1.50703	0.371	0.111	1.19645e-186	CTL	COL1A2
SAMSN1.1	9.75371e-134	1.00442	0.655	0.375	3.59395e-129	CTL	SAMSN1
DDX3Y.1	3.52765e-124	1.17507	0.178	0.035	1.29983e-119	CTL	DDX3Y
TSC22D3.1	3.77606e-124	1.14709	0.531	0.274	1.39136e-119	CTL	TSC22D3
FKBP5.1	1.47405e-122	1.05803	0.264	0.078	5.43143e-118	CTL	FKBP5
CEBPB.1	2.16627e-103	1.32739	0.415	0.208	7.98205e-99	CTL	CEBPB
ACTB.1	2.45735e-93	0.380171	0.987	0.969	9.05459e-89	CTL	ACTB
SMAP2.1	1.59241e-91	0.824291	0.597	0.366	5.86757e-87	CTL	SMAP2
PRKDC.1	5.44839e-74	1.02047	0.284	0.123	2.00757e-69	CTL	PRKDC
HSPH1.1	6.72938e-73	1.66275	0.174	0.057	2.47957e-68	CTL	HSPH1
COL6A1.1	3.84098e-67	0.882471	0.131	0.035	1.41529e-62	CTL	COL6A1
RSAD2.1	4.80447e-65	-1.95355	0.028	0.172	1.7703e-60	CTL	RSAD2
ISG15.1	4.46646e-62	-1.71737	0.055	0.207	1.64576e-57	CTL	ISG15
HSP90AB1.1	1.46376e-61	1.1037	0.358	0.199	5.39352e-57	CTL	HSP90AB1
OLFM4.1	2.99744e-61	1.68585	0.18	0.068	1.10447e-56	CTL	OLFM4
DNAJB1.1	6.66578e-61	1.31513	0.338	0.183	2.45614e-56	CTL	DNAJB1
ELL2.1	2.99003e-56	0.796411	0.287	0.142	1.10173e-51	CTL	ELL2
LY6E.1	6.75815e-56	-1.80258	0.018	0.139	2.49018e-51	CTL	LY6E
HBB.1	2.25202e-55	0.927286	0.555	0.469	8.29801e-51	CTL	HBB
PHC2.1	1.48071e-54	0.771543	0.279	0.139	5.45598e-50	CTL	PHC2
SYAP1.1	3.74343e-50	0.664786	0.426	0.262	1.37934e-45	CTL	SYAP1
PER1.1	1.14467e-49	0.782429	0.132	0.045	4.21776e-45	CTL	PER1
FOLR3.1	1.39777e-48	-1.38214	0.059	0.185	5.15037e-44	CTL	FOLR3
IFI6.1	6.80939e-48	-1.21729	0.079	0.215	2.50906e-43	CTL	IFI6
S100A9.1	4.96344e-46	-0.399362	0.963	0.994	1.82888e-41	CTL	S100A9
COL3A1.1	7.14862e-46	0.7973	0.193	0.087	2.63405e-41	CTL	COL3A1
DEFA3.1	1.63516e-45	-1.0957	0.024	0.131	6.02509e-41	CTL	DEFA3
HLA-C.1	2.03511e-45	0.353531	0.956	0.913	7.49877e-41	CTL	HLA-C
IFIT3.1	1.16093e-43	-1.46036	0.081	0.207	4.27768e-39	CTL	IFIT3
MX1.1	2.26631e-43	-1.25153	0.031	0.139	8.35066e-39	CTL	MX1
IFI44L.1	1.76033e-42	-1.25737	0.01	0.102	6.48628e-38	CTL	IFI44L
IFIT2.1	1.97187e-42	-1.35998	0.073	0.195	7.26574e-38	CTL	IFIT2
ANXA2.1	4.83585e-42	0.896628	0.107	0.035	1.78186e-37	CTL	ANXA2
IGKC.1	2.02193e-40	1.09604	0.157	0.065	7.45022e-36	CTL	IGKC
IRAK3.1	4.38803e-39	0.483948	0.312	0.179	1.61686e-34	CTL	IRAK3
IFIT1.1	6.86122e-39	-1.27481	0.021	0.113	2.52815e-34	CTL	IFIT1
CALM2.1	3.93957e-38	0.57784	0.364	0.23	1.45161e-33	CTL	CALM2
ALOX5AP.1	5.70901e-38	0.313376	0.822	0.672	2.1036e-33	CTL	ALOX5AP
MNDA.1	2.72604e-37	-0.649562	0.563	0.648	1.00446e-32	CTL	MNDA
SLC11A1.1	1.11318e-35	0.571305	0.411	0.273	4.10174e-31	CTL	SLC11A1
TMEM123.1	1.96126e-35	-1.00903	0.117	0.231	7.22665e-31	CTL	TMEM123
RPL27A.1	2.41324e-35	0.657816	0.366	0.243	8.89208e-31	CTL	RPL27A
TMCC3.1	2.73248e-35	0.735963	0.189	0.094	1.00684e-30	CTL	TMCC3
HSPA1B.1	4.58986e-35	1.26954	0.19	0.096	1.69122e-30	CTL	HSPA1B
SPARC.1	1.3447e-33	0.858357	0.216	0.12	4.95483e-29	CTL	SPARC
IL1RN.1	1.56969e-33	-1.2636	0.071	0.174	5.78385e-29	CTL	IL1RN
IRS2.1	2.49065e-33	0.600493	0.365	0.24	9.17731e-29	CTL	IRS2
IFITM3.1	3.05378e-31	-0.946753	0.511	0.578	1.12523e-26	CTL	IFITM3
HSPD1.1	6.36639e-31	0.728294	0.122	0.053	2.34582e-26	CTL	HSPD1
MT2A.1	1.07435e-30	0.893418	0.618	0.509	3.95865e-26	CTL	MT2A
TAGAP.1	3.59714e-30	-0.931412	0.172	0.287	1.32544e-25	CTL	TAGAP
CD93.1	3.73347e-30	0.680732	0.142	0.066	1.37567e-25	CTL	CD93
APOBEC3A.1	4.0829e-30	-0.862754	0.156	0.269	1.50443e-25	CTL	APOBEC3A
SRSF5.1	4.80594e-30	0.501399	0.401	0.278	1.77084e-25	CTL	SRSF5
VAMP2.1	1.74578e-29	0.681563	0.197	0.108	6.43266e-25	CTL	VAMP2
CD177.1	1.81469e-29	-1.2152	0.081	0.176	6.68657e-25	CTL	CD177
FTH1.1	2.76703e-29	-0.97653	0.281	0.388	1.01957e-24	CTL	FTH1
NDEL1.1	7.12466e-29	0.690215	0.263	0.16	2.62522e-24	CTL	NDEL1
PTPRC.1	1.68879e-28	-0.545165	0.478	0.582	6.22269e-24	CTL	PTPRC
FFAR2.1	4.24904e-28	-0.951758	0.122	0.227	1.56564e-23	CTL	FFAR2
AL590867.2.1	4.8513e-28	0.544112	0.189	0.103	1.78756e-23	CTL	AL590867.2
HMGB2.1	7.38863e-28	0.507635	0.505	0.384	2.72249e-23	CTL	HMGB2
S100A12.1	8.62502e-28	-0.83783	0.492	0.575	3.17806e-23	CTL	S100A12
PTMS.1	2.34072e-27	0.635434	0.111	0.048	8.62487e-23	CTL	PTMS
DDX5.1	2.74168e-27	0.388147	0.594	0.465	1.01023e-22	CTL	DDX5
IGSF6.1	1.08089e-26	-0.850065	0.101	0.199	3.98277e-22	CTL	IGSF6
TPM4.1	1.24636e-26	0.610708	0.242	0.146	4.59245e-22	CTL	TPM4
HSPA1A.1	1.53802e-26	1.55475	0.428	0.336	5.66715e-22	CTL	HSPA1A
CLEC4E.1	2.83059e-26	0.415318	0.369	0.252	1.04299e-21	CTL	CLEC4E
CSNK1D.1	4.28401e-26	0.512259	0.289	0.183	1.57853e-21	CTL	CSNK1D
RPS29.1	6.98474e-26	0.503954	0.386	0.275	2.57367e-21	CTL	RPS29
ACTG1.1	7.15328e-26	0.277511	0.888	0.806	2.63577e-21	CTL	ACTG1
PFKFB3.1	1.46975e-25	0.853233	0.307	0.21	5.41558e-21	CTL	PFKFB3
CD55.1	1.60192e-25	0.267192	0.739	0.625	5.9026e-21	CTL	CD55
MXD1.1	2.97046e-25	0.525692	0.633	0.535	1.09453e-20	CTL	MXD1
MAP3K8.1	4.95713e-25	0.747369	0.174	0.096	1.82656e-20	CTL	MAP3K8
MT1X.1	3.69465e-24	0.70036	0.341	0.242	1.36137e-19	CTL	MT1X
TRIB1.1	3.81795e-24	0.532799	0.489	0.378	1.4068e-19	CTL	TRIB1
SLA.1	4.24116e-24	0.479098	0.469	0.361	1.56274e-19	CTL	SLA
ATG3.1	1.30035e-23	-0.701821	0.231	0.331	4.79139e-19	CTL	ATG3
MCL1.1	1.81294e-23	0.383783	0.763	0.671	6.68014e-19	CTL	MCL1
CSRNP1.1	2.25875e-23	0.624492	0.383	0.283	8.32281e-19	CTL	CSRNP1
RPS20.1	2.74271e-23	0.674211	0.314	0.221	1.01061e-18	CTL	RPS20
MAPKAPK2.1	2.95126e-23	0.480667	0.426	0.318	1.08745e-18	CTL	MAPKAPK2
SOD2.1	3.10939e-23	-0.442174	0.775	0.839	1.14572e-18	CTL	SOD2
TNFSF10.1	3.72708e-23	-0.979986	0.057	0.133	1.37332e-18	CTL	TNFSF10
MIDN.1	6.32637e-23	0.517815	0.38	0.279	2.33108e-18	CTL	MIDN
ARF4.1	1.35514e-22	0.578318	0.219	0.134	4.99329e-18	CTL	ARF4
ACSL1.1	3.71361e-22	0.448537	0.409	0.302	1.36835e-17	CTL	ACSL1
TP53INP2.1	4.78351e-22	0.52552	0.242	0.153	1.76258e-17	CTL	TP53INP2
H3F3AP4.1	1.02625e-21	-0.526543	0.411	0.505	3.78141e-17	CTL	H3F3AP4
HBA1.1	1.09866e-21	0.505921	0.521	0.445	4.04825e-17	CTL	HBA1
CD63.1	1.88613e-21	0.417583	0.474	0.358	6.94984e-17	CTL	CD63
GABARAPL1.1	4.54049e-21	0.465673	0.303	0.206	1.67303e-16	CTL	GABARAPL1
CYBA.1	5.82374e-21	-0.576999	0.215	0.309	2.14587e-16	CTL	CYBA
JUND.1	9.99566e-21	0.450158	0.395	0.293	3.6831e-16	CTL	JUND
LYN.1	1.56091e-20	-0.525879	0.332	0.427	5.75149e-16	CTL	LYN
FCGR2A.1	3.15665e-20	-0.730818	0.127	0.214	1.16313e-15	CTL	FCGR2A
RPS27A.1	3.77457e-20	0.486731	0.293	0.202	1.39082e-15	CTL	RPS27A
CTSB.1	4.19728e-20	1.50698	0.123	0.065	1.54657e-15	CTL	CTSB
SKIL.1	6.09914e-20	0.35143	0.473	0.36	2.24735e-15	CTL	SKIL
NEAT1.1	1.03621e-19	-0.527148	0.507	0.578	3.81811e-15	CTL	NEAT1
ATG2A.1	1.51677e-19	0.455756	0.207	0.128	5.58884e-15	CTL	ATG2A
PTMA.1	1.92835e-19	0.463993	0.232	0.15	7.10538e-15	CTL	PTMA
MKNK2.1	2.15728e-19	0.395095	0.221	0.141	7.94894e-15	CTL	MKNK2
HLA-E.1	2.21215e-19	-0.273172	0.906	0.93	8.15113e-15	CTL	HLA-E
IFNGR1.1	2.40036e-19	0.384027	0.217	0.137	8.84459e-15	CTL	IFNGR1
FGD4.1	2.98002e-19	0.331286	0.27	0.178	1.09805e-14	CTL	FGD4
VNN1.1	3.52318e-19	0.646411	0.121	0.064	1.29819e-14	CTL	VNN1
HCLS1.1	4.85841e-19	0.329637	0.53	0.423	1.79018e-14	CTL	HCLS1
ADM.1	1.12719e-18	0.820693	0.176	0.109	4.15337e-14	CTL	ADM
SLC7A5.1	1.17038e-18	0.572013	0.17	0.101	4.31249e-14	CTL	SLC7A5
CLEC2B.1	3.18298e-18	-0.676192	0.075	0.146	1.17283e-13	CTL	CLEC2B
JDP2.1	3.2757e-18	0.511405	0.197	0.125	1.207e-13	CTL	JDP2
TNFSF13B.1	3.43113e-18	-0.852012	0.063	0.128	1.26427e-13	CTL	TNFSF13B
SAMD9.1	8.16721e-18	-0.773419	0.05	0.112	3.00937e-13	CTL	SAMD9
RBM39.1	1.08102e-17	0.39369	0.355	0.262	3.98322e-13	CTL	RBM39
DDX60L.1	4.85616e-17	-0.63399	0.073	0.14	1.78935e-12	CTL	DDX60L
RIPOR2.1	8.04529e-17	0.466975	0.316	0.231	2.96445e-12	CTL	RIPOR2
HMGA1.1	1.13369e-16	0.427199	0.119	0.065	4.17732e-12	CTL	HMGA1
ZSWIM6.1	2.14407e-16	0.492282	0.1	0.052	7.90027e-12	CTL	ZSWIM6
NCF1C.1	3.82763e-16	-0.478873	0.244	0.332	1.41037e-11	CTL	NCF1C
PLSCR1.1	4.64355e-16	-0.525052	0.169	0.247	1.71101e-11	CTL	PLSCR1
NAMPT.1	6.95557e-16	0.303547	0.726	0.679	2.56292e-11	CTL	NAMPT
PNISR.1	7.60433e-16	0.370766	0.146	0.087	2.80197e-11	CTL	PNISR
TNFRSF1A.1	9.09072e-16	0.536664	0.235	0.165	3.34966e-11	CTL	TNFRSF1A
ZFP36L2.1	9.77398e-16	0.620998	0.247	0.175	3.60142e-11	CTL	ZFP36L2
PREX1.1	1.41271e-15	0.346355	0.33	0.244	5.20543e-11	CTL	PREX1
GPSM3.1	1.52351e-15	-0.491348	0.372	0.443	5.61368e-11	CTL	GPSM3
VAPA.1	1.94267e-15	0.487774	0.197	0.131	7.15817e-11	CTL	VAPA
ERGIC1.1	2.7167e-15	0.394224	0.157	0.096	1.00102e-10	CTL	ERGIC1
GLA.1	3.02887e-15	-0.64772	0.123	0.194	1.11605e-10	CTL	GLA
CXCL16.1	3.18365e-15	0.573504	0.156	0.097	1.17308e-10	CTL	CXCL16
RPL37A.1	5.21786e-15	0.420756	0.324	0.245	1.92263e-10	CTL	RPL37A
TNFAIP6.1	7.02764e-15	-0.475819	0.282	0.369	2.58948e-10	CTL	TNFAIP6
IFI16.1	7.22404e-15	-0.697246	0.108	0.174	2.66184e-10	CTL	IFI16
RNF24.1	7.22907e-15	-0.597842	0.157	0.228	2.66369e-10	CTL	RNF24
GLUL.1	1.13335e-14	0.306724	0.514	0.415	4.17606e-10	CTL	GLUL
AL034397.3.1	1.17251e-14	0.47128	0.211	0.144	4.32036e-10	CTL	AL034397.3
PIK3AP1.1	1.29287e-14	-0.658923	0.059	0.115	4.76384e-10	CTL	PIK3AP1
ZNF267.1	1.3731e-14	-0.585634	0.164	0.237	5.05947e-10	CTL	ZNF267
NPC2.1	1.54477e-14	0.539606	0.131	0.078	5.692e-10	CTL	NPC2
CD164.1	1.56141e-14	-0.615647	0.177	0.247	5.75333e-10	CTL	CD164
TOB1.1	1.6801e-14	0.539595	0.118	0.069	6.19065e-10	CTL	TOB1
RPL10A.1	1.75012e-14	0.556642	0.145	0.09	6.44867e-10	CTL	RPL10A
RPS18.1	1.86791e-14	0.475239	0.206	0.14	6.88268e-10	CTL	RPS18
TNFRSF10C.1	3.37841e-14	-0.588241	0.056	0.111	1.24484e-09	CTL	TNFRSF10C
MAP2K1.1	3.40865e-14	0.471967	0.134	0.082	1.25598e-09	CTL	MAP2K1
GNB2.1	4.34364e-14	-0.492611	0.199	0.275	1.6005e-09	CTL	GNB2
SFPQ.1	4.48443e-14	0.299047	0.339	0.255	1.65238e-09	CTL	SFPQ
SP100.1	6.05611e-14	-0.604372	0.127	0.193	2.2315e-09	CTL	SP100
IFIH1.1	6.5539e-14	-0.674534	0.055	0.109	2.41491e-09	CTL	IFIH1
CSF2RB.1	1.1607e-13	-0.6425	0.102	0.165	4.27684e-09	CTL	CSF2RB
PAG1.1	1.27146e-13	0.297853	0.27	0.193	4.68494e-09	CTL	PAG1
IDI1.1	1.34528e-13	0.293622	0.126	0.075	4.95695e-09	CTL	IDI1
APBB1IP.1	1.52945e-13	-0.58803	0.095	0.156	5.63555e-09	CTL	APBB1IP
IL6R.1	1.55147e-13	-0.480307	0.25	0.324	5.7167e-09	CTL	IL6R
RPS16.1	1.60708e-13	0.449871	0.212	0.147	5.92159e-09	CTL	RPS16
RPL37.1	1.6556e-13	0.425833	0.328	0.257	6.10039e-09	CTL	RPL37
SAT1.1	1.69011e-13	0.347253	0.788	0.728	6.22756e-09	CTL	SAT1
NCL.1	2.18198e-13	0.405585	0.113	0.066	8.03993e-09	CTL	NCL
SESN2.1	2.69687e-13	0.402796	0.109	0.063	9.93716e-09	CTL	SESN2
AC012368.1.1	4.866e-13	0.400262	0.107	0.062	1.79298e-08	CTL	AC012368.1
CD83.1	5.8069e-13	-0.583449	0.055	0.107	2.13967e-08	CTL	CD83
YWHAE.1	6.30304e-13	0.438383	0.148	0.095	2.32248e-08	CTL	YWHAE
RNF213.1	7.59118e-13	-0.595375	0.095	0.155	2.79712e-08	CTL	RNF213
ZC3H12A.1	7.70005e-13	0.482076	0.275	0.205	2.83724e-08	CTL	ZC3H12A
C1orf162.1	8.13748e-13	0.396107	0.198	0.137	2.99842e-08	CTL	C1orf162
MGP.1	9.21884e-13	0.705821	0.217	0.161	3.39686e-08	CTL	MGP
MSRB1.1	9.97546e-13	-0.473485	0.249	0.32	3.67566e-08	CTL	MSRB1
HSP90AA1.1	1.01019e-12	0.718107	0.526	0.483	3.72223e-08	CTL	HSP90AA1
RPL35A.1	1.29846e-12	0.414997	0.239	0.174	4.78445e-08	CTL	RPL35A
HCAR2.1	1.31874e-12	-0.477031	0.284	0.361	4.85918e-08	CTL	HCAR2
ATF4.1	1.82002e-12	0.301284	0.423	0.343	6.70624e-08	CTL	ATF4
EHD1.1	2.53722e-12	-0.395986	0.289	0.365	9.3489e-08	CTL	EHD1
B4GALT1.1	2.54384e-12	0.400033	0.219	0.156	9.37329e-08	CTL	B4GALT1
NDRG1.1	2.68393e-12	0.482411	0.117	0.071	9.88947e-08	CTL	NDRG1
KLF6.1	2.73467e-12	0.308322	0.473	0.387	1.00764e-07	CTL	KLF6
WIPF1.1	3.00724e-12	-0.528013	0.181	0.248	1.10808e-07	CTL	WIPF1
EVI2B.1	3.32655e-12	-0.403553	0.418	0.479	1.22573e-07	CTL	EVI2B
STK17B.1	3.78686e-12	0.343281	0.325	0.252	1.39535e-07	CTL	STK17B
FCGR3B.1	4.0125e-12	-0.602851	0.514	0.543	1.47848e-07	CTL	FCGR3B
LRRC4.1	4.08956e-12	-0.462562	0.054	0.102	1.50688e-07	CTL	LRRC4
PLAUR.1	4.48775e-12	0.352799	0.697	0.67	1.6536e-07	CTL	PLAUR
SLC25A37.1	4.82612e-12	0.366711	0.409	0.326	1.77828e-07	CTL	SLC25A37
PLEK.1	5.08668e-12	-0.304145	0.671	0.73	1.87429e-07	CTL	PLEK
TXNIP.1	5.42511e-12	0.275017	0.54	0.444	1.99899e-07	CTL	TXNIP
PPIA.1	5.7429e-12	0.345745	0.183	0.125	2.11609e-07	CTL	PPIA
CREM.1	7.69454e-12	0.40433	0.302	0.232	2.83521e-07	CTL	CREM
PTP4A1.1	8.58639e-12	0.370016	0.19	0.132	3.16383e-07	CTL	PTP4A1
SRRM2.1	9.90348e-12	0.310861	0.215	0.153	3.64914e-07	CTL	SRRM2
CTSS.1	1.10738e-11	-0.263974	0.668	0.708	4.08036e-07	CTL	CTSS
EMD.1	1.29934e-11	0.393234	0.13	0.082	4.78768e-07	CTL	EMD
CFLAR.1	1.34856e-11	-0.486076	0.323	0.388	4.96903e-07	CTL	CFLAR
IL1R1.1	1.37999e-11	0.442386	0.101	0.059	5.08486e-07	CTL	IL1R1
DEGS1.1	1.50301e-11	-0.506294	0.069	0.119	5.53813e-07	CTL	DEGS1
RFLNB.1	2.22013e-11	-0.541951	0.316	0.366	8.18051e-07	CTL	RFLNB
ANKRD13D.1	2.60455e-11	-0.519668	0.088	0.141	9.59699e-07	CTL	ANKRD13D
PSMB4.1	2.60794e-11	0.308113	0.141	0.092	9.60948e-07	CTL	PSMB4
MYADM.1	2.80902e-11	-0.369738	0.306	0.377	1.03504e-06	CTL	MYADM
SEPHS2.1	2.82411e-11	-0.766726	0.11	0.165	1.0406e-06	CTL	SEPHS2
RPS6.1	2.88149e-11	0.383082	0.316	0.248	1.06174e-06	CTL	RPS6
NAP1L1.1	2.93107e-11	0.28366	0.104	0.062	1.08001e-06	CTL	NAP1L1
MIR22HG.1	2.96035e-11	0.335898	0.189	0.131	1.0908e-06	CTL	MIR22HG
ZYX.1	3.03341e-11	0.296679	0.505	0.425	1.11772e-06	CTL	ZYX
H2AFY.1	3.11888e-11	0.334097	0.251	0.186	1.14921e-06	CTL	H2AFY
RPL34P18.1	3.33158e-11	0.265453	0.195	0.135	1.22759e-06	CTL	RPL34P18
ARL6IP1.1	4.02637e-11	0.386447	0.169	0.116	1.4836e-06	CTL	ARL6IP1
PIK3CD.1	4.1304e-11	-0.500188	0.102	0.156	1.52193e-06	CTL	PIK3CD
AC245128.3.1	4.15609e-11	0.287736	0.54	0.478	1.5314e-06	CTL	AC245128.3
SNX10.1	5.12676e-11	-0.515871	0.105	0.16	1.88906e-06	CTL	SNX10
MMP9.1	6.28387e-11	-0.586119	0.325	0.382	2.31542e-06	CTL	MMP9
FAM129A.1	6.90767e-11	-0.549712	0.146	0.205	2.54527e-06	CTL	FAM129A
RNF149.1	8.3696e-11	0.260588	0.442	0.366	3.08395e-06	CTL	RNF149
CEACAM3.1	8.77961e-11	-0.392271	0.057	0.103	3.23502e-06	CTL	CEACAM3
FTH1P2.1	9.6985e-11	-0.531334	0.205	0.267	3.57361e-06	CTL	FTH1P2
RPS3AP6.1	1.01862e-10	0.363103	0.177	0.125	3.7533e-06	CTL	RPS3AP6
SARAF.1	1.15072e-10	0.285047	0.231	0.169	4.24006e-06	CTL	SARAF
ATP5E.1	1.21736e-10	0.312994	0.302	0.235	4.48559e-06	CTL	ATP5E
RGS19.1	1.24936e-10	-0.492318	0.158	0.217	4.60351e-06	CTL	RGS19
METRNL.1	1.28287e-10	0.423664	0.1	0.061	4.72697e-06	CTL	METRNL
PXN.1	1.79572e-10	-0.416397	0.072	0.12	6.6167e-06	CTL	PXN
POLR2A.1	2.04227e-10	0.352142	0.104	0.064	7.52514e-06	CTL	POLR2A
HIP1.1	2.07393e-10	-0.495495	0.057	0.101	7.64181e-06	CTL	HIP1
RAB10.1	2.21462e-10	-0.469237	0.098	0.15	8.16019e-06	CTL	RAB10
GPR84.1	2.53972e-10	-0.466818	0.07	0.117	9.3581e-06	CTL	GPR84
NR4A3.1	2.84781e-10	0.367609	0.343	0.278	1.04933e-05	CTL	NR4A3
RPS21.1	3.61036e-10	0.362995	0.153	0.105	1.33031e-05	CTL	RPS21
CXCR4.1	3.62098e-10	0.422458	0.403	0.341	1.33422e-05	CTL	CXCR4
ADAR.1	3.75424e-10	-0.438685	0.117	0.172	1.38332e-05	CTL	ADAR
RPS8.1	3.96801e-10	0.436126	0.291	0.23	1.46209e-05	CTL	RPS8
RAB11FIP1.1	4.03916e-10	-0.461597	0.083	0.133	1.48831e-05	CTL	RAB11FIP1
TGFB1.1	4.44033e-10	-0.383293	0.098	0.151	1.63613e-05	CTL	TGFB1
RPL32.1	4.58814e-10	0.391533	0.217	0.162	1.69059e-05	CTL	RPL32
MT-ATP6.1	6.21371e-10	0.285357	0.755	0.706	2.28956e-05	CTL	MT-ATP6
RPS13.1	6.33387e-10	0.401225	0.216	0.161	2.33384e-05	CTL	RPS13
RPL31.1	7.34482e-10	0.38408	0.288	0.227	2.70635e-05	CTL	RPL31
CCND3.1	8.03118e-10	0.271706	0.338	0.271	2.95925e-05	CTL	CCND3
FOS.1	8.17197e-10	-0.739628	0.581	0.595	3.01113e-05	CTL	FOS
CRISP3.1	8.33427e-10	-0.46378	0.249	0.307	3.07093e-05	CTL	CRISP3
PGLYRP1.1	8.87856e-10	-0.335637	0.376	0.444	3.27148e-05	CTL	PGLYRP1
TKT.1	1.1661e-09	-0.331801	0.493	0.54	4.29672e-05	CTL	TKT
NFE2.1	1.31547e-09	-0.443594	0.061	0.104	4.84712e-05	CTL	NFE2
FAM49B.1	1.50612e-09	0.258199	0.295	0.23	5.54961e-05	CTL	FAM49B
FAM8A1.1	1.60502e-09	-0.481493	0.099	0.148	5.91403e-05	CTL	FAM8A1
FCER1G.1	2.14192e-09	0.251638	0.6	0.54	7.89233e-05	CTL	FCER1G
CPD.1	2.23028e-09	0.305121	0.231	0.174	8.21791e-05	CTL	CPD
GLRX.1	2.37212e-09	-0.439025	0.233	0.287	8.74057e-05	CTL	GLRX
TREM1.1	2.45323e-09	0.257157	0.312	0.246	9.03943e-05	CTL	TREM1
RUBCNL.1	2.75241e-09	0.328094	0.113	0.074	0.000101418	CTL	RUBCNL
PLK3.1	2.97252e-09	0.299725	0.12	0.079	0.000109529	CTL	PLK3
ARPC5.1	3.37165e-09	-0.319159	0.415	0.465	0.000124235	CTL	ARPC5
NUP214.1	3.40649e-09	-0.501977	0.098	0.145	0.000125519	CTL	NUP214
CAB39.1	3.4206e-09	-0.414019	0.086	0.131	0.000126039	CTL	CAB39
STK38.1	4.09988e-09	-0.501157	0.117	0.166	0.000151068	CTL	STK38
NDUFA1.1	4.45703e-09	0.326741	0.138	0.095	0.000164228	CTL	NDUFA1
OLR1.1	4.60916e-09	-0.433908	0.191	0.244	0.000169834	CTL	OLR1
MLF2.1	5.00408e-09	0.351433	0.182	0.132	0.000184385	CTL	MLF2
RPS24.1	6.15163e-09	0.29219	0.27	0.214	0.000226669	CTL	RPS24
FOSL1.1	6.23286e-09	0.307148	0.106	0.068	0.000229662	CTL	FOSL1
RAB11B.1	6.95909e-09	0.272598	0.12	0.08	0.000256422	CTL	RAB11B
TPI1.1	1.0477e-08	0.333163	0.162	0.117	0.000386048	CTL	TPI1
HCK.1	1.14338e-08	-0.450341	0.156	0.207	0.0004213	CTL	HCK
RPL38.1	1.15301e-08	0.393011	0.204	0.156	0.000424849	CTL	RPL38
CYBB.1	1.64969e-08	-0.392076	0.318	0.373	0.00060786	CTL	CYBB
EIF2AK2.1	1.67524e-08	-0.466178	0.106	0.151	0.000617276	CTL	EIF2AK2
LRRFIP1.1	1.68661e-08	-0.380113	0.343	0.393	0.000621464	CTL	LRRFIP1
GGNBP2.1	1.83553e-08	0.302635	0.142	0.1	0.000676338	CTL	GGNBP2
FRAT2.1	2.09097e-08	-0.425784	0.12	0.168	0.000770461	CTL	FRAT2
RPL11.1	2.11469e-08	0.318864	0.243	0.19	0.000779198	CTL	RPL11
FURIN.1	2.34782e-08	0.295765	0.107	0.07	0.0008651	CTL	FURIN
TNFSF14.1	2.73446e-08	-0.576406	0.112	0.159	0.00100757	CTL	TNFSF14
IRF7.1	2.74417e-08	-0.445631	0.067	0.107	0.00101114	CTL	IRF7
CNN2.1	3.23726e-08	-0.429377	0.144	0.192	0.00119283	CTL	CNN2
BHLHE40.1	3.42624e-08	-0.417238	0.071	0.111	0.00126247	CTL	BHLHE40
FAUP1.1	3.49795e-08	-0.367803	0.087	0.13	0.00128889	CTL	FAUP1
APLP2.1	3.53592e-08	0.376369	0.246	0.194	0.00130288	CTL	APLP2
TGIF1.1	3.65943e-08	0.447485	0.111	0.075	0.00134839	CTL	TGIF1
FGL2.1	3.68489e-08	-0.529403	0.095	0.137	0.00135777	CTL	FGL2
IL18RAP.1	3.89634e-08	0.285824	0.134	0.094	0.00143568	CTL	IL18RAP
NMI.1	4.00748e-08	-0.41271	0.086	0.128	0.00147664	CTL	NMI
LIMS1.1	5.42383e-08	-0.461802	0.154	0.2	0.00199852	CTL	LIMS1
RPL23.1	5.84475e-08	0.307202	0.344	0.288	0.00215361	CTL	RPL23
ACAP2.1	7.35232e-08	-0.470383	0.121	0.166	0.00270911	CTL	ACAP2
PTAFR.1	8.41561e-08	-0.385076	0.169	0.22	0.0031009	CTL	PTAFR
ARHGAP25.1	9.79873e-08	-0.447199	0.106	0.148	0.00361054	CTL	ARHGAP25
JMJD1C.1	1.10009e-07	-0.469115	0.185	0.236	0.00405352	CTL	JMJD1C
TAGLN2.1	1.10477e-07	0.262969	0.551	0.502	0.00407075	CTL	TAGLN2
RPL8.1	1.26748e-07	0.318734	0.247	0.193	0.00467028	CTL	RPL8
ATP5L.1	1.30262e-07	0.255257	0.141	0.1	0.00479977	CTL	ATP5L
CPNE2.1	1.31423e-07	0.255085	0.113	0.077	0.00484256	CTL	CPNE2
TUBA1A.1	1.46333e-07	-0.545232	0.13	0.174	0.00539192	CTL	TUBA1A
TALDO1.1	1.89887e-07	-0.31936	0.381	0.42	0.00699678	CTL	TALDO1
POMP.1	2.12162e-07	0.256746	0.106	0.072	0.00781753	CTL	POMP
SIRPA.1	2.20684e-07	-0.322426	0.089	0.13	0.00813153	CTL	SIRPA
EIF4A2.1	2.39904e-07	0.319773	0.106	0.072	0.00883974	CTL	EIF4A2
TIMP2.1	3.02448e-07	0.311829	0.199	0.155	0.0111443	CTL	TIMP2
NQO2.1	3.11282e-07	-0.397471	0.096	0.136	0.0114698	CTL	NQO2
RPS5.1	3.16996e-07	0.291817	0.123	0.086	0.0116803	CTL	RPS5
BTG1.1	3.2685e-07	0.27725	0.575	0.521	0.0120434	CTL	BTG1
RNF13.1	3.39898e-07	-0.475606	0.131	0.174	0.0125242	CTL	RNF13
NR4A2.1	3.45456e-07	-0.56721	0.131	0.174	0.012729	CTL	NR4A2
ZFAS1.1	3.58404e-07	0.272801	0.138	0.099	0.0132061	CTL	ZFAS1
IVNS1ABP.1	4.3062e-07	0.273692	0.544	0.497	0.0158671	CTL	IVNS1ABP
FRMD4B.1	4.38033e-07	0.308885	0.118	0.083	0.0161402	CTL	FRMD4B
NCOA4.1	4.55595e-07	-0.457265	0.209	0.253	0.0167873	CTL	NCOA4
PPP1R10.1	4.71038e-07	-0.322405	0.125	0.17	0.0173563	CTL	PPP1R10
SMCHD1.1	4.848e-07	-0.448959	0.283	0.326	0.0178634	CTL	SMCHD1
TRA2B.1	5.02965e-07	0.299975	0.114	0.08	0.0185327	CTL	TRA2B
NSMAF.1	5.32719e-07	-0.428649	0.153	0.199	0.0196291	CTL	NSMAF
STK4.1	5.91564e-07	-0.373375	0.242	0.288	0.0217974	CTL	STK4
TXNRD1.1	6.56335e-07	-0.430123	0.092	0.131	0.024184	CTL	TXNRD1
ZDHHC18.1	7.21709e-07	-0.348837	0.174	0.221	0.0265928	CTL	ZDHHC18
SKI.1	7.9109e-07	0.296293	0.112	0.079	0.0291493	CTL	SKI
RNF19B.1	8.3108e-07	0.294525	0.136	0.099	0.0306228	CTL	RNF19B
BID.1	8.73555e-07	-0.38155	0.097	0.136	0.0321879	CTL	BID
PTPN6.1	9.27489e-07	-0.393853	0.133	0.174	0.0341752	CTL	PTPN6
ASAP1.1	1.185e-06	-0.378809	0.114	0.154	0.0436637	CTL	ASAP1
CXCR2.1	1.27361e-06	-0.511544	0.278	0.315	0.0469286	CTL	CXCR2
MOB3A.1	1.38133e-06	-0.326291	0.241	0.288	0.0508979	CTL	MOB3A
NBN.1	1.43999e-06	-0.488161	0.141	0.18	0.0530595	CTL	NBN
CBL.1	1.54271e-06	-0.39179	0.079	0.114	0.0568444	CTL	CBL
STXBP2.1	2.15802e-06	-0.336481	0.119	0.159	0.0795166	CTL	STXBP2
PMAIP1.1	2.18561e-06	0.345033	0.102	0.071	0.0805332	CTL	PMAIP1
BIN2.1	2.26857e-06	-0.315919	0.201	0.245	0.0835898	CTL	BIN2
TIMP1.1	2.45381e-06	0.567146	0.113	0.082	0.0904155	CTL	TIMP1
AKIRIN1.1	2.55318e-06	-0.404312	0.109	0.148	0.0940769	CTL	AKIRIN1
TRIM25.1	2.6665e-06	-0.427497	0.069	0.102	0.0982527	CTL	TRIM25
VEGFA.1	2.67517e-06	0.418853	0.168	0.13	0.0985718	CTL	VEGFA
HELZ2.1	2.80629e-06	-0.340953	0.094	0.131	0.103403	CTL	HELZ2
BLOC1S6.1	3.31992e-06	-0.465363	0.088	0.123	0.122329	CTL	BLOC1S6
GBP5.1	3.49771e-06	-0.515198	0.103	0.14	0.12888	CTL	GBP5
CPPED1.1	3.55932e-06	-0.404506	0.102	0.14	0.13115	CTL	CPPED1
MYL12A.1	3.71579e-06	-0.269559	0.393	0.428	0.136916	CTL	MYL12A
DIAPH1.1	3.83887e-06	-0.416326	0.158	0.198	0.141451	CTL	DIAPH1
LRRC25.1	4.03866e-06	-0.351079	0.08	0.113	0.148813	CTL	LRRC25
VAV1.1	5.18914e-06	-0.373764	0.125	0.164	0.191204	CTL	VAV1
CXCL1.1	5.63749e-06	-0.335822	0.214	0.258	0.207725	CTL	CXCL1
DDIT3.1	6.06397e-06	-0.376187	0.15	0.19	0.223439	CTL	DDIT3
AP5B1.1	6.25887e-06	-0.398933	0.073	0.105	0.230621	CTL	AP5B1
JAML.1	6.33054e-06	-0.362649	0.205	0.247	0.233262	CTL	JAML
FCGR3A.1	6.65273e-06	-0.288275	0.071	0.103	0.245133	CTL	FCGR3A
MGAM.1	6.66362e-06	-0.389648	0.118	0.155	0.245535	CTL	MGAM
FTH1P8.1	7.00498e-06	-0.433727	0.401	0.426	0.258113	CTL	FTH1P8
SP110.1	7.68407e-06	-0.341583	0.143	0.183	0.283135	CTL	SP110
ARHGEF1.1	8.0981e-06	-0.296436	0.072	0.103	0.298391	CTL	ARHGEF1
P2RY13.1	9.09045e-06	-0.374021	0.117	0.153	0.334956	CTL	P2RY13
SEC14L1.1	9.27744e-06	0.301054	0.239	0.197	0.341846	CTL	SEC14L1
IL17RA.1	1.49853e-05	-0.281524	0.223	0.267	0.552164	CTL	IL17RA
HNRNPDL.1	1.60467e-05	0.251662	0.139	0.107	0.591272	CTL	HNRNPDL
EVI2A.1	1.68896e-05	-0.286545	0.086	0.119	0.622331	CTL	EVI2A
COL4A3BP.1	1.69042e-05	-0.307918	0.088	0.12	0.622869	CTL	COL4A3BP
FAM107B.1	1.69206e-05	-0.341929	0.234	0.274	0.623472	CTL	FAM107B
PTPN12.1	1.71531e-05	-0.366119	0.124	0.159	0.632042	CTL	PTPN12
LYST.1	1.74464e-05	-0.356863	0.115	0.15	0.642849	CTL	LYST
ARL5B.1	1.77741e-05	-0.515724	0.21	0.244	0.654922	CTL	ARL5B
SKAP2.1	2.26089e-05	-0.388126	0.218	0.255	0.833071	CTL	SKAP2
QPCT.1	2.28593e-05	-0.280602	0.157	0.197	0.842295	CTL	QPCT
CDC42EP3.1	2.30689e-05	-0.348154	0.23	0.271	0.850019	CTL	CDC42EP3
EGR3.1	2.53112e-05	-0.37415	0.153	0.19	0.932642	CTL	EGR3
NCF2.1	2.66165e-05	-0.260135	0.493	0.52	0.980739	CTL	NCF2
ANTXR2.1	2.79709e-05	-0.349488	0.073	0.102	1	CTL	ANTXR2
TNIP1.1	2.89084e-05	-0.371502	0.115	0.148	1	CTL	TNIP1
HSPA9.1	3.1219e-05	-0.418508	0.094	0.125	1	CTL	HSPA9
CORO1A.1	3.73958e-05	-0.311202	0.302	0.337	1	CTL	CORO1A
LPCAT2.1	3.75411e-05	-0.365481	0.1	0.131	1	CTL	LPCAT2
RPLP2.1	3.81598e-05	0.296577	0.269	0.229	1	CTL	RPLP2
MBP.1	4.16377e-05	-0.391264	0.2	0.235	1	CTL	MBP
SPOPL.1	4.16969e-05	-0.357876	0.076	0.105	1	CTL	SPOPL
CD74.1	4.4614e-05	0.618489	0.204	0.168	1	CTL	CD74
NAGK.1	4.48824e-05	-0.253425	0.078	0.108	1	CTL	NAGK
RPS14.1	4.75179e-05	0.259197	0.321	0.281	1	CTL	RPS14
PPIF.1	5.28332e-05	0.528903	0.347	0.32	1	CTL	PPIF
RPS12.1	5.38328e-05	0.309831	0.197	0.161	1	CTL	RPS12
TM9SF2.1	5.41688e-05	-0.295092	0.112	0.145	1	CTL	TM9SF2
STOM.1	5.60311e-05	0.26607	0.226	0.191	1	CTL	STOM
CD46.1	6.19546e-05	-0.295889	0.157	0.194	1	CTL	CD46
ANXA1.1	6.63193e-05	-0.386954	0.325	0.355	1	CTL	ANXA1
ILF3.1	6.72818e-05	-0.588508	0.079	0.105	1	CTL	ILF3
PECAM1.1	7.40007e-05	-0.29402	0.097	0.129	1	CTL	PECAM1
TSPO.1	7.95102e-05	-0.293139	0.353	0.383	1	CTL	TSPO
TACC1.1	8.35797e-05	-0.308991	0.074	0.102	1	CTL	TACC1
CDKN1A.1	9.05053e-05	0.266064	0.216	0.179	1	CTL	CDKN1A
ACTR3.1	9.16294e-05	-0.277454	0.37	0.399	1	CTL	ACTR3
PSAP.1	0.000114127	0.278215	0.735	0.681	1	CTL	PSAP
BPI.1	0.000122961	0.558471	0.256	0.231	1	CTL	BPI
HNRNPF.1	0.000129322	-0.362622	0.189	0.221	1	CTL	HNRNPF
ADGRE5.1	0.00013884	-0.351756	0.135	0.167	1	CTL	ADGRE5
TMEM154.1	0.000141336	-0.347538	0.172	0.206	1	CTL	TMEM154
S1PR4.1	0.000142799	-0.298442	0.093	0.121	1	CTL	S1PR4
RGL4.1	0.000143567	-0.290037	0.118	0.148	1	CTL	RGL4
CEBPE.1	0.000153691	-0.381708	0.08	0.106	1	CTL	CEBPE
BNIP3L.1	0.000153742	-0.323498	0.137	0.168	1	CTL	BNIP3L
CEACAM1.1	0.000202663	-0.305319	0.137	0.167	1	CTL	CEACAM1
RPS28.1	0.000218736	-0.29139	0.082	0.108	1	CTL	RPS28
CD44.1	0.000259744	-0.322472	0.12	0.149	1	CTL	CD44
EGR1.1	0.000273306	0.250418	0.299	0.263	1	CTL	EGR1
DHCR7.1	0.000281618	-0.470267	0.097	0.122	1	CTL	DHCR7
CMTM6.1	0.000286072	-0.341264	0.254	0.283	1	CTL	CMTM6
RCSD1.1	0.000310123	-0.340218	0.11	0.138	1	CTL	RCSD1
TET2.1	0.000352861	-0.396658	0.092	0.117	1	CTL	TET2
RPS17.1	0.000369627	0.333863	0.148	0.12	1	CTL	RPS17
NABP1.1	0.000387462	-0.320467	0.235	0.265	1	CTL	NABP1
PLBD1.1	0.000416762	-0.320878	0.304	0.328	1	CTL	PLBD1
MCEMP1.1	0.000464283	-0.303357	0.362	0.384	1	CTL	MCEMP1
PDLIM7.1	0.000486352	0.283383	0.174	0.146	1	CTL	PDLIM7
CHI3L1.1	0.000486842	0.255185	0.185	0.153	1	CTL	CHI3L1
GRINA.1	0.000511819	-0.260529	0.127	0.156	1	CTL	GRINA
TANK.1	0.000617346	-0.289251	0.113	0.14	1	CTL	TANK
ALOX5.1	0.000690877	-0.276246	0.16	0.189	1	CTL	ALOX5
SLC12A6.1	0.000984086	-0.338498	0.081	0.104	1	CTL	SLC12A6
ZDHHC3.1	0.00101249	-0.306596	0.091	0.115	1	CTL	ZDHHC3
CAT.1	0.00104409	-0.272929	0.087	0.11	1	CTL	CAT
RAF1.1	0.00105396	-0.31845	0.077	0.1	1	CTL	RAF1
NCF4.1	0.00105446	-0.290881	0.298	0.322	1	CTL	NCF4
PHACTR1.1	0.00106893	-0.314799	0.224	0.251	1	CTL	PHACTR1
CPEB4.1	0.00108697	-0.336009	0.172	0.199	1	CTL	CPEB4
OAZ2.1	0.0010971	-0.25717	0.088	0.112	1	CTL	OAZ2
PTTG1IP.1	0.0011513	-0.282083	0.095	0.119	1	CTL	PTTG1IP
GPR65.1	0.00116692	-0.300998	0.242	0.271	1	CTL	GPR65
CCL20.1	0.00117217	-0.296453	0.101	0.127	1	CTL	CCL20
YME1L1.1	0.00128224	-0.31153	0.1	0.123	1	CTL	YME1L1
LST1.1	0.00130769	-0.254408	0.315	0.343	1	CTL	LST1
ARHGAP30.1	0.00140859	-0.264793	0.23	0.258	1	CTL	ARHGAP30
ARL6IP5.1	0.00150738	-0.281786	0.139	0.164	1	CTL	ARL6IP5
LYZ.1	0.00157505	-0.295843	0.214	0.24	1	CTL	LYZ
FLNA.1	0.00165591	-0.300823	0.134	0.16	1	CTL	FLNA
SQSTM1.1	0.00169899	-0.362652	0.081	0.103	1	CTL	SQSTM1
CIR1.1	0.00173736	-0.284773	0.08	0.102	1	CTL	CIR1
PLXNC1.1	0.00179022	-0.273046	0.179	0.207	1	CTL	PLXNC1
SPG21.1	0.00194421	-0.261484	0.078	0.1	1	CTL	SPG21
FYB1.1	0.00207811	-0.285319	0.426	0.445	1	CTL	FYB1
BST1.1	0.00208085	-0.304022	0.184	0.208	1	CTL	BST1
GBP1.1	0.00208266	-0.368717	0.16	0.185	1	CTL	GBP1
DNAJC3.1	0.00231861	-0.307639	0.112	0.135	1	CTL	DNAJC3
ELF1.1	0.00246934	-0.303473	0.232	0.256	1	CTL	ELF1
TMEM71.1	0.00262654	-0.264305	0.127	0.152	1	CTL	TMEM71
CASP4.1	0.00328837	-0.330971	0.139	0.161	1	CTL	CASP4
STAG2.1	0.00331876	-0.334824	0.126	0.148	1	CTL	STAG2
NAMPTP1.1	0.00335648	-0.254594	0.391	0.41	1	CTL	NAMPTP1
SCAF11.1	0.00356339	-0.323972	0.118	0.14	1	CTL	SCAF11
TCN1.1	0.00368212	-0.390628	0.162	0.184	1	CTL	TCN1
MT1G.1	0.00445905	0.329743	0.127	0.107	1	CTL	MT1G
ABI1.1	0.00633179	-0.25848	0.095	0.114	1	CTL	ABI1
TMSB4XP8.1	0.00679576	-0.268235	0.114	0.133	1	CTL	TMSB4XP8
ARHGAP26.1	0.0069113	-0.279229	0.091	0.11	1	CTL	ARHGAP26
RETN.1	0.00879795	0.277764	0.244	0.223	1	CTL	RETN

## Sheet: TableS4
TableS4. The result of IREA(cytokines)
	Cytokine	Enrichment_Score	pval	padj
1	IFNa1	0.156069	0.00108559	0.0466804
2	IFNb	0.127168	0.000787666	0.0466804
3	TNFa	0.0924855	0.0152103	0.436029
4	IL1a	0.0578035	0.0274763	0.472593
5	IL15	0.0982659	0.0256035	0.472593
6	IL1b	0.0751445	0.280295	1
7	IL18	0.0578035	0.0747203	1
8	IL33	0.0115607	0.643711	1
9	IL36a	0.0751445	0.194967	1
10	IL36RA	0	1	1
11	IL2	0	1	1
12	IL4	0	1	1
13	IL7	0	1	1
14	IL9	0	1	1
15	IL21	0	1	1
16	TSLP	0	1	1
17	IL3	0.0289017	0.453582	1
18	IL5	0	1	1
19	GM-CSF	0.0578035	0.788744	1
20	IL11	0	1	1
21	IL27	0	1	1
22	LIF	0	1	1
23	OSM	0	1	1
24	Cardiotrophin-1	0	1	1
25	IL12	0	1	1
26	IL23	0	1	1
27	IL10	0.00578035	0.783319	1
28	IL22	0	1	1
29	IL24	0	1	1
30	IL17A	0	1	1
31	IL17B	0	1	1
32	IL17D	0	1	1
33	IL17E	0	1	1
34	IL17F	0	1	1
35	IFNe	0.00578035	0.0935862	1
36	IFNk	0.00578035	0.217885	1
37	IFNg	0.0289017	0.207786	1
38	IFNl2	0	1	1
39	LTA1-B2	0	1	1
40	LTA2-B1	0	1	1
41	CD40L	0	1	1
42	FasL	0	1	1
43	41BBL	0	1	1
44	TRAIL	0	1	1
45	RANKL	0	1	1
46	BAFF	0	1	1
47	TL1A	0	1	1
48	GITRL	0	1	1
49	C5a	0	1	1
50	Flt3l	0	1	1
51	M-CSF	0.017341	0.366951	1
52	G-CSF	0	1	1
53	SCF	0	1	1
54	EGF	0	1	1
55	VEGF	0	1	1
56	FGF-basic	0	1	1
57	HGF	0	1	1
58	IGF-I	0	1	1
59	TGF-beta-1	0	1	1
60	GDNF	0	1	1
61	Persephin	0	1	1
62	Leptin	0	1	1
63	Adiponectin	0	1	1
64	Noggin	0	1	1
65	Decorin	0	1	1
66	IL1ra	0	1	1
67	IL6	0	1	1
68	IL30	0	1	1
69	IL31	0	1	1
70	Neuropoietin	0	1	1
71	IL-Y	0	1	1
72	IL20	0	1	1
73	IL17C	0	1	1
74	CD27L	0	1	1
75	CD30L	0	1	1
76	TWEAK	0	1	1
77	APRIL	0	1	1
78	IL13	0	1	1
79	Prolactin	0	1	1
80	Resistin	0	1	1
81	TPO	0	1	1
82	IL19	0	1	1
83	OX40L	0	1	1
84	IL34	0	1	1
85	LIGHT	0	1	1
86	C3a	0	1	1

## Sheet: TableS5
TableS5 The result of IREA(cell polarization)
	Polarization	Enrichment_Score	pval	padj
1	Mono-b	0.5	6.40338e-08	3.20169e-07
2	Mono-a	0.56	8.04524e-06	2.01131e-05
3	Mono-d	0.26	0.000668236	0.00111373
4	Mono-c	0.32	0.0379192	0.0473991
5	Mono-e	0	0.995185	0.995185

## Sheet: TableS6
TableS6. 2500 DEGs between IDD and control groups
	name	logFC	P.value	P.adj	group
1	ZNF853	3.3591	1.60364e-09	2.5886e-05	up
2	GPR153	2.27794	3.5506e-09	2.64017e-05	up
3	HCAR1	1.84329	4.90677e-09	2.64017e-05	up
4	N4BP2	2.10529	9.69739e-09	3.25783e-05	up
5	GNG7	1.64944	1.00912e-08	3.25783e-05	up
6	HFM1	1.70066	1.27657e-08	3.43441e-05	up
7	DCHS1	2.12657	1.81627e-08	3.75121e-05	up
8	MAN1C1	2.11188	2.03022e-08	3.75121e-05	up
9	SERPINB9	3.07624	2.26304e-08	3.75121e-05	up
10	KLF15	1.8317	2.32388e-08	3.75121e-05	up
11	CLIC6	2.8188	3.01666e-08	4.42682e-05	up
12	AEBP1	2.5725	5.59859e-08	7.53104e-05	up
13	MYO5C	1.47149	6.18313e-08	7.5992e-05	up
14	PPARG	1.52051	6.59081e-08	7.5992e-05	up
15	ETS2	1.95647	9.23202e-08	9.93488e-05	up
16	RIN2	1.64849	1.15833e-07	0.000114022	up
17	A2M	2.47318	1.33614e-07	0.000114022	up
18	CGNL1	2.22852	1.33959e-07	0.000114022	up
19	EPHB3	1.40276	1.3421e-07	0.000114022	up
20	CHST6	2.40877	1.53521e-07	0.000123907	up
21	SDK2	1.91153	1.7272e-07	0.000125788	up
22	HPSE	1.92611	1.73756e-07	0.000125788	up
23	COQ2	1.967	1.79229e-07	0.000125788	up
24	PER3	1.42964	1.96794e-07	0.00013236	up
25	SERPINA5	2.43733	2.20604e-07	0.000137457	up
26	PER2	2.60268	2.21403e-07	0.000137457	up
27	ERP27	2.11038	2.32668e-07	0.000139101	up
28	PALD1	1.88612	2.63186e-07	0.000148546	up
29	GMFG	3.21308	2.6687e-07	0.000148546	up
30	ZNF92	1.68232	2.91577e-07	0.000156888	up
31	CD53	2.40299	3.24132e-07	0.000168779	up
32	KCNK15	2.20034	4.11323e-07	0.000196537	up
33	LDLR	1.86	4.15723e-07	0.000196537	up
34	EPC2	1.72037	4.23475e-07	0.000196537	up
35	CDH24	1.54632	4.26143e-07	0.000196537	up
36	TNRC6C	1.87383	5.11885e-07	0.000219263	up
37	LRRC4B	1.77418	5.15748e-07	0.000219263	up
38	STAG1	1.2146	5.41378e-07	0.000219263	up
39	SFXN5	1.28645	5.52898e-07	0.000219263	up
40	SAV1	1.14843	5.53166e-07	0.000219263	up
41	OSBPL6	1.76208	5.6631e-07	0.000219263	up
42	EEF2K	1.46163	5.70502e-07	0.000219263	up
43	CRLF1	2.27437	5.93557e-07	0.000222819	up
44	B3GNT7	2.92456	6.15101e-07	0.000225658	up
45	CREBBP	1.88894	6.49827e-07	0.0002297	up
46	COL9A2	1.52588	6.54579e-07	0.0002297	up
47	FGFR3	1.73981	6.81376e-07	0.000234017	up
48	SPP1	2.05862	6.98775e-07	0.000234992	up
49	PLXDC2	1.30229	7.19543e-07	0.000237038	up
50	TIAM2	1.36914	7.73886e-07	0.000243639	up
51	GAS2L3	1.81752	7.73927e-07	0.000243639	up
52	OXCT1	1.57567	7.8486e-07	0.000243639	up
53	NCR3LG1	1.77444	8.24908e-07	0.000251239	up
54	ATP8A1	1.586	9.11456e-07	0.000272458	up
55	CDH11	1.80098	9.60093e-07	0.000278165	up
56	TEAD4	1.89714	9.65014e-07	0.000278165	up
57	DOCK8	2.64178	9.95499e-07	0.000281918	up
58	TMEM154	1.29154	1.12343e-06	0.000312663	up
59	FKBP5	2.07469	1.21273e-06	0.000331794	up
60	FOXP2	1.32972	1.3576e-06	0.00036524	up
61	SOCS3	1.96395	1.44224e-06	0.000377553	up
62	LDLRAD4	1.86647	1.45015e-06	0.000377553	up
63	BLM	2.42188	1.53693e-06	0.000387068	up
64	CDKL1	5.69737	1.54015e-06	0.000387068	up
65	SNTB2	1.73525	1.56311e-06	0.000387068	up
66	INTS7	1.81161	1.5833e-06	0.000387068	up
67	FOS	2.72235	1.60659e-06	0.000387068	up
68	NPL	2.44316	1.63996e-06	0.000387602	up
69	NDUFV2	1.90903	1.65683e-06	0.000387602	up
70	CDC25B	1.7148	1.70088e-06	0.000387775	up
71	TYMS	2.09707	1.71911e-06	0.000387775	up
72	PLCD3	1.44136	1.72963e-06	0.000387775	up
73	CCNB2	2.35435	1.80504e-06	0.000399137	up
74	POLR1C	1.64738	1.83467e-06	0.000400206	up
75	LRRC17	1.79504	1.96976e-06	0.000418753	up
76	SLC20A1	1.82329	1.97158e-06	0.000418753	up
77	TPST1	1.43108	2.04343e-06	0.000421648	up
78	PHF14	1.94012	2.05106e-06	0.000421648	up
79	ZRSR2	1.89516	2.06357e-06	0.000421648	up
80	FGFR2	1.83174	2.15088e-06	0.000433994	up
81	CYP4V2	1.38551	2.37447e-06	0.000473194	up
82	CNTLN	1.61786	2.49905e-06	0.000481627	up
83	WDR91	1.43631	2.51657e-06	0.000481627	up
84	LCORL	1.48726	2.5173e-06	0.000481627	up
85	OSBPL10	1.16247	2.57413e-06	0.000481627	up
86	GLIS3	1.24953	2.59066e-06	0.000481627	up
87	DENND6A	2.01201	2.59581e-06	0.000481627	up
88	PELI1	1.07851	2.65516e-06	0.000482459	up
89	AQP3	2.75221	2.66007e-06	0.000482459	up
90	PRIM1	2.89182	2.69813e-06	0.000483924	up
91	USP1	2.48268	2.79365e-06	0.000487309	up
92	NEK8	1.23106	2.80562e-06	0.000487309	up
93	DPH6	1.07839	2.83013e-06	0.000487309	up
94	ABL2	1.41491	2.83775e-06	0.000487309	up
95	COL8A2	2.47211	2.90929e-06	0.000494333	up
96	UHRF1BP1	1.42503	2.99072e-06	0.000502877	up
97	DARS2	1.88175	3.10903e-06	0.0005102	up
98	ARAP2	1.22253	3.14634e-06	0.0005102	up
99	IFI16	1.7695	3.15478e-06	0.0005102	up
100	ANXA2R	1.22506	3.1607e-06	0.0005102	up
101	FLNB	1.85584	3.32101e-06	0.000529087	up
102	ELMO1	1.4776	3.3499e-06	0.000529087	up
103	KIF20B	2.64467	3.45556e-06	0.000529087	up
104	MYLIP	2.2155	3.45603e-06	0.000529087	up
105	CYP3A5	1.24138	3.45623e-06	0.000529087	up
106	CDKAL1	0.977787	3.53363e-06	0.000529087	no
107	CWF19L2	1.03563	3.53387e-06	0.000529087	up
108	MYH14	1.681	3.53992e-06	0.000529087	up
109	SPATA6	1.95452	3.57979e-06	0.000529743	up
110	ACOT1	1.62354	3.60995e-06	0.000529743	up
111	CPB1	1.36751	3.73354e-06	0.000540284	up
112	C8orf88	1.19038	3.81466e-06	0.000540284	up
113	CFD	3.30693	3.81707e-06	0.000540284	up
114	SGCD	1.25756	3.8381e-06	0.000540284	up
115	PTPRU	1.76067	3.95565e-06	0.000540284	up
116	PITPNM2	2.14866	3.96319e-06	0.000540284	up
117	C1R	2.11221	4.03337e-06	0.000540284	up
118	CCDC171	1.18405	4.05246e-06	0.000540284	up
119	PLXNA2	1.47975	4.10607e-06	0.000540284	up
120	SF3B3	2.42118	4.12618e-06	0.000540284	up
121	POP1	1.13778	4.14393e-06	0.000540284	up
122	DTNBP1	1.23181	4.15786e-06	0.000540284	up
123	PPM1D	1.6263	4.16541e-06	0.000540284	up
124	MDK	2.26803	4.18051e-06	0.000540284	up
125	MAML2	2.07515	4.18383e-06	0.000540284	up
126	AADAT	1.95421	4.31492e-06	0.000550472	up
127	TTC27	2.17645	4.33093e-06	0.000550472	up
128	STAP2	1.99739	4.4116e-06	0.000556345	up
129	PARP1	1.67204	4.54636e-06	0.000568894	up
130	PTPN13	1.36233	4.76094e-06	0.000591162	up
131	NUP160	2.0063	4.85716e-06	0.000593399	up
132	APOLD1	2.11288	4.88893e-06	0.000593399	up
133	SFR1	2.75819	4.88924e-06	0.000593399	up
134	SNX32	2.02908	4.95191e-06	0.00059652	up
135	SKP2	1.82478	5.04839e-06	0.000603637	up
136	LYRM2	0.994075	5.15562e-06	0.000610586	no
137	MCM8	1.7971	5.18215e-06	0.000610586	up
138	ATM	1.35072	5.22444e-06	0.000611108	up
139	DHX9	1.70264	5.39407e-06	0.000614781	up
140	ASH1L	1.74123	5.42016e-06	0.000614781	up
141	SLK	1.39027	5.43543e-06	0.000614781	up
142	MPP1	2.31984	5.46158e-06	0.000614781	up
143	P2RX7	2.38348	5.50827e-06	0.000614781	up
144	EMP2	1.2184	5.518e-06	0.000614781	up
145	ADARB1	1.74191	5.52244e-06	0.000614781	up
146	ANKH	1.81427	5.58547e-06	0.000616064	up
147	FAM72D	2.17355	5.6103e-06	0.000616064	up
148	PCDHGB1	1.31833	5.67548e-06	0.000619011	up
149	DENND2A	1.2119	5.8795e-06	0.000636959	up
150	SMARCA2	1.9728	5.99678e-06	0.000644232	up
151	C2	1.60642	6.05093e-06	0.000644232	up
152	PHC1	1.21132	6.06816e-06	0.000644232	up
153	ESF1	1.32931	6.10627e-06	0.000644232	up
154	AGBL2	1.40442	6.17427e-06	0.000647176	up
155	SFMBT2	1.36753	6.23087e-06	0.000648895	up
156	KBTBD4	1.50164	6.40864e-06	0.000651848	up
157	SLC25A25	2.07685	6.43866e-06	0.000651848	up
158	IFNLR1	1.94314	6.44022e-06	0.000651848	up
159	PTPRA	1.59515	6.4486e-06	0.000651848	up
160	RBBP6	2.09585	6.46114e-06	0.000651848	up
161	RPRD2	1.49148	6.5752e-06	0.000659235	up
162	PDCD6	1.9079	6.76637e-06	0.000670239	up
163	PDGFRA	0.972288	6.76799e-06	0.000670239	no
164	ANKRD12	2.97985	6.81893e-06	0.000671166	up
165	ZCCHC24	1.72973	6.87315e-06	0.000672403	up
166	POLA1	1.18476	6.97803e-06	0.000675643	up
167	CDC14A	1.21794	7.05398e-06	0.000675643	up
168	PTPN2	2.16026	7.05424e-06	0.000675643	up
169	HIPK3	1.82832	7.08481e-06	0.000675643	up
170	TXLNB	1.80416	7.23887e-06	0.000675643	up
171	DBF4B	1.12722	7.26094e-06	0.000675643	up
172	ATF1	1.38736	7.29257e-06	0.000675643	up
173	RABIF	1.89158	7.29693e-06	0.000675643	up
174	FNBP4	2.05971	7.29899e-06	0.000675643	up
175	KLF3	1.90472	7.32716e-06	0.000675643	up
176	PDGFRB	1.53594	7.37541e-06	0.000675643	up
177	MTHFD1	2.47822	7.43219e-06	0.000675643	up
178	RSPH4A	1.08658	7.4504e-06	0.000675643	up
179	MDC1	2.47208	7.60002e-06	0.00068536	up
180	AKAP13	1.45873	7.70441e-06	0.000690914	up
181	TXLNG	1.31959	7.94022e-06	0.000708127	up
182	AKAP9	1.44641	8.10037e-06	0.00071844	up
183	CTCF	1.50777	8.24457e-06	0.000724565	up
184	TMCO4	1.86932	8.29075e-06	0.000724565	up
185	C18orf54	2.04432	8.30409e-06	0.000724565	up
186	SPSB1	1.41926	8.38429e-06	0.000727631	up
187	IFT88	2.30801	8.51452e-06	0.000732788	up
188	FAAH	1.45928	8.53451e-06	0.000732788	up
189	LYG2	1.40543	8.63631e-06	0.000737605	up
190	ASAP3	1.23932	8.87677e-06	0.0007524	up
191	IL6R	1.32076	8.9171e-06	0.0007524	up
192	DST	2.02084	8.94938e-06	0.0007524	up
193	ZFYVE26	1.59157	9.0519e-06	0.000752999	up
194	ADAM33	1.93937	9.06209e-06	0.000752999	up
195	SMARCC1	1.40779	9.09644e-06	0.000752999	up
196	TAS2R46	1.12917	9.21924e-06	0.00075927	up
197	SAFB	2.23379	9.37816e-06	0.000765232	up
198	MADD	1.57067	9.44589e-06	0.000765232	up
199	CAPS	2.14358	9.46402e-06	0.000765232	up
200	ZNF597	1.17364	9.52547e-06	0.000765232	up
201	KHSRP	1.97634	9.59364e-06	0.000765232	up
202	SLC29A1	1.96328	9.61391e-06	0.000765232	up
203	RBM5	1.55157	9.66038e-06	0.000765232	up
204	NUCKS1	2.09512	9.67088e-06	0.000765232	up
205	CEP70	1.39793	9.80632e-06	0.000772164	up
206	SV2A	1.93851	9.93107e-06	0.000776049	up
207	ST5	1.21628	9.98556e-06	0.000776049	up
208	ZSCAN29	2.27648	9.99989e-06	0.000776049	up
209	ZNF114	1.89741	1.00783e-05	0.000778393	up
210	THRAP3	1.64478	1.01807e-05	0.000781576	up
211	CEBPZ	1.14009	1.02164e-05	0.000781576	up
212	LCMT2	2.90473	1.02949e-05	0.00078387	up
213	C4A	3.81569	1.0368e-05	0.000785731	up
214	WDR6	1.61362	1.05208e-05	0.000791341	up
215	FCGRT	1.57946	1.05401e-05	0.000791341	up
216	KLHL21	1.32801	1.071e-05	0.00079776	up
217	SLC38A4	1.5735	1.07244e-05	0.00079776	up
218	TMEM18	1.3732	1.08668e-05	0.000802946	up
219	RRP12	2.09857	1.0907e-05	0.000802946	up
220	ZNF738	1.96894	1.09434e-05	0.000802946	up
221	ZBTB20	1.93331	1.10735e-05	0.00080687	up
222	CLUAP1	1.40595	1.12345e-05	0.00080687	up
223	NLGN1	1.09128	1.12826e-05	0.00080687	up
224	MYO1E	1.24493	1.1313e-05	0.00080687	up
225	ZBED5	2.95591	1.13718e-05	0.00080687	up
226	DEF6	2.16579	1.14321e-05	0.00080687	up
227	SFT2D2	1.27983	1.14446e-05	0.00080687	up
228	HSPBAP1	0.932005	1.14696e-05	0.00080687	no
229	TACC1	1.73078	1.14978e-05	0.00080687	up
230	TCF12	1.87732	1.15517e-05	0.00080687	up
231	RREB1	1.91247	1.15534e-05	0.00080687	up
232	DCAF8	2.43162	1.16092e-05	0.00080687	up
233	PLXNC1	1.52351	1.16467e-05	0.00080687	up
234	FCHSD2	1.04956	1.17146e-05	0.000808105	up
235	TRAFD1	1.69679	1.17849e-05	0.000809499	up
236	RIPK1	2.44788	1.2033e-05	0.000823035	up
237	PHKG1	1.87684	1.21082e-05	0.000824683	up
238	DHX34	1.62665	1.23034e-05	0.000834458	up
239	PER1	1.60017	1.23563e-05	0.000834538	up
240	TCF7	1.80456	1.26027e-05	0.000836267	up
241	MDM4	0.921252	1.26141e-05	0.000836267	no
242	CRCP	1.80442	1.26157e-05	0.000836267	up
243	THOC1	2.64263	1.26827e-05	0.000836267	up
244	SETD1A	2.18495	1.27201e-05	0.000836267	up
245	RNFT1	1.09253	1.27222e-05	0.000836267	up
246	SPON2	1.16616	1.27445e-05	0.000836267	up
247	ARMC2	1.31218	1.29193e-05	0.00084418	up
248	DAPK2	2.19249	1.29697e-05	0.00084418	up
249	ZNF557	2.34778	1.31216e-05	0.00084786	up
250	ARHGDIB	1.63365	1.31569e-05	0.00084786	up
251	GPCPD1	2.36567	1.31838e-05	0.00084786	up
252	CEP192	2.42301	1.33288e-05	0.000853463	up
253	PLK1	2.1187	1.33767e-05	0.000853463	up
254	WDR70	1.76084	1.34618e-05	0.000853602	up
255	FUS	1.96882	1.34846e-05	0.000853602	up
256	DISP1	1.11995	1.36037e-05	0.000857774	up
257	TERF2	1.60732	1.37557e-05	0.000863989	up
258	TMEM116	1.78985	1.38866e-05	0.000868827	up
259	MCM9	1.28275	1.41269e-05	0.000877528	up
260	POGZ	2.29745	1.41344e-05	0.000877528	up
261	SMARCA4	1.234	1.42894e-05	0.000882314	up
262	DMBT1	1.2917	1.43208e-05	0.000882314	up
263	PRKCZ	1.2076	1.44292e-05	0.000885615	up
264	NCOR1	1.58976	1.46029e-05	0.00089093	up
265	ZNF496	1.81007	1.46262e-05	0.00089093	up
266	SPAG1	1.14358	1.49217e-05	0.00090551	up
267	TLCD2	2.27839	1.5271e-05	0.000919828	up
268	UBE4B	1.4023	1.54123e-05	0.000919828	up
269	MCL1	2.33592	1.54191e-05	0.000919828	up
270	BNC2	1.33576	1.54688e-05	0.000919828	up
271	NCAPD2	1.75358	1.55533e-05	0.000919828	up
272	POLR2A	1.84626	1.55632e-05	0.000919828	up
273	PLEK	1.88628	1.56045e-05	0.000919828	up
274	PALB2	1.43929	1.56187e-05	0.000919828	up
275	PSME4	1.04299	1.56705e-05	0.000919828	up
276	PTPRD	1.5312	1.58301e-05	0.000925099	up
277	CA11	1.26477	1.58964e-05	0.000925099	up
278	XRN2	1.76645	1.59443e-05	0.000925099	up
279	FBXO4	1.81061	1.59895e-05	0.000925099	up
280	SETD2	1.49331	1.61481e-05	0.000930211	up
281	SLTM	2.48996	1.61931e-05	0.000930211	up
282	ZNF652	1.80262	1.62702e-05	0.000930915	up
283	NAT10	1.97467	1.6365e-05	0.000930915	up
284	PRKAR2A	1.2914	1.64919e-05	0.000930915	up
285	CKAP5	1.54484	1.64936e-05	0.000930915	up
286	CELA2B	1.39147	1.65319e-05	0.000930915	up
287	BRD8	1.36688	1.66018e-05	0.000930915	up
288	LIFR	1.98735	1.66091e-05	0.000930915	up
289	MIDN	2.6756	1.66807e-05	0.000931697	up
290	ANAPC4	2.10869	1.68232e-05	0.000936413	up
291	NR1H3	2.38577	1.70708e-05	0.000942591	up
292	NUTM2G	1.82415	1.70951e-05	0.000942591	up
293	NIPBL	2.88476	1.71093e-05	0.000942591	up
294	GALNT8	1.00124	1.75032e-05	0.000957869	up
295	LIMCH1	1.36146	1.75695e-05	0.000957869	up
296	DCAF16	2.75191	1.75726e-05	0.000957869	up
297	SLC43A2	2.30448	1.7624e-05	0.000957869	up
298	MSL2	2.73754	1.77893e-05	0.000963606	up
299	GPX4	3.04991	1.78849e-05	0.000963767	up
300	PSMG2	1.58978	1.79117e-05	0.000963767	up
301	ASXL1	1.33427	1.80144e-05	0.000965075	up
302	FOSB	1.39154	1.81143e-05	0.000965075	up
303	ZNF362	1.71314	1.81983e-05	0.000965075	up
304	SNRNP35	1.79585	1.8209e-05	0.000965075	up
305	LRRC25	4.07282	1.82706e-05	0.000965075	up
306	PIP4K2C	2.18477	1.83302e-05	0.000965075	up
307	MBOAT1	1.36601	1.83545e-05	0.000965075	up
308	PCBP2	1.83794	1.86811e-05	0.000967097	up
309	KIF20A	2.6486	1.87071e-05	0.000967097	up
310	RALGAPA2	1.38225	1.8764e-05	0.000967097	up
311	PREX2	1.30076	1.87757e-05	0.000967097	up
312	UBTF	2.43047	1.87995e-05	0.000967097	up
313	APPL1	1.29794	1.88434e-05	0.000967097	up
314	DUS3L	1.68977	1.896e-05	0.000967097	up
315	AKAP5	2.60873	1.9002e-05	0.000967097	up
316	PRTG	1.45409	1.90083e-05	0.000967097	up
317	CCDC89	3.95116	1.90118e-05	0.000967097	up
318	L2HGDH	1.69874	1.90646e-05	0.000967097	up
319	PRR11	2.23595	1.91825e-05	0.000967097	up
320	SNX5	4.23555	1.92212e-05	0.000967097	up
321	COX20	1.37073	1.92777e-05	0.000967097	up
322	SF3A3	1.26381	1.93481e-05	0.000967097	up
323	ERC1	1.19603	1.93799e-05	0.000967097	up
324	THBS4	1.39137	1.94114e-05	0.000967097	up
325	PA2G4	1.99635	1.95282e-05	0.000967824	up
326	CWC22	1.13545	1.95459e-05	0.000967824	up
327	FXN	1.19304	1.97185e-05	0.000973383	up
328	CCP110	1.62546	1.9892e-05	0.000976819	up
329	ERMP1	1.91498	1.99091e-05	0.000976819	up
330	TLR6	1.65025	1.99943e-05	0.000977228	up
331	ZBTB1	2.3259	2.01075e-05	0.000977228	up
332	ZNF57	1.72413	2.01243e-05	0.000977228	up
333	SREK1	1.52498	2.01596e-05	0.000977228	up
334	OSBPL7	1.42841	2.03928e-05	0.000985569	up
335	HNRNPM	1.34643	2.05726e-05	0.000989136	up
336	NEK4	1.22862	2.05891e-05	0.000989136	up
337	MGA	1.40111	2.07158e-05	0.000992268	up
338	SLC47A1	1.22765	2.08592e-05	0.000993672	up
339	BMP6	1.15289	2.08682e-05	0.000993672	up
340	ZNF879	2.14658	2.09411e-05	0.000994209	up
341	PAAF1	1.45235	2.10118e-05	0.00099464	up
342	CBFB	1.78808	2.1325e-05	0.00100652	up
343	PRB3	2.64962	2.15409e-05	0.00101374	up
344	SMC1A	1.56603	2.17242e-05	0.00101769	up
345	AGO4	2.33495	2.18743e-05	0.00101769	up
346	RSPRY1	1.61075	2.18787e-05	0.00101769	up
347	C5orf51	1.70612	2.19786e-05	0.00101769	up
348	MED28	2.36235	2.19936e-05	0.00101769	up
349	SAFB2	2.10471	2.20647e-05	0.00101769	up
350	ZNF721	1.81532	2.20953e-05	0.00101769	up
351	NUP98	1.72356	2.21291e-05	0.00101769	up
352	QSER1	2.20722	2.21972e-05	0.00101792	up
353	WDR37	1.52556	2.24237e-05	0.0010226	up
354	KANSL3	1.79061	2.24259e-05	0.0010226	up
355	TAPT1	1.15266	2.2586e-05	0.00102427	up
356	CLHC1	1.65703	2.25896e-05	0.00102427	up
357	DROSHA	1.79875	2.27267e-05	0.0010276	up
358	ARHGAP5	1.35338	2.29401e-05	0.00103247	up
359	NFX1	2.41998	2.29623e-05	0.00103247	up
360	NUP153	2.43548	2.3062e-05	0.00103408	up
361	AVIL	1.97282	2.31718e-05	0.00103486	up
362	PHF8	1.37702	2.32078e-05	0.00103486	up
363	STAB1	1.5256	2.32949e-05	0.00103589	up
364	MCM3AP	2.56545	2.34648e-05	0.00103617	up
365	CCT6A	1.66365	2.34722e-05	0.00103617	up
366	TPR	2.23516	2.35341e-05	0.00103617	up
367	ECHDC2	1.91175	2.35606e-05	0.00103617	up
368	ZNF587B	1.47357	2.37043e-05	0.00103617	up
369	MRPS30	2.44239	2.3842e-05	0.00103617	up
370	GOLGA8B	1.57313	2.39371e-05	0.00103617	up
371	SMARCC2	2.16396	2.39563e-05	0.00103617	up
372	PBRM1	1.16079	2.40169e-05	0.00103617	up
373	NAA25	1.77219	2.40186e-05	0.00103617	up
374	ZSCAN25	2.53643	2.40665e-05	0.00103617	up
375	LMNB2	1.47881	2.41352e-05	0.00103617	up
376	NUP155	2.56842	2.41358e-05	0.00103617	up
377	FAM76B	1.78781	2.42983e-05	0.00104038	up
378	PRB4	2.6914	2.48395e-05	0.00106001	up
379	GDF5	1.95558	2.48881e-05	0.00106001	up
380	SAE1	1.73687	2.51113e-05	0.00106216	up
381	SEMA4C	2.36249	2.51177e-05	0.00106216	up
382	TNRC6A	1.83527	2.5162e-05	0.00106216	up
383	ZNF131	2.01725	2.52019e-05	0.00106216	up
384	GOSR1	1.95085	2.52718e-05	0.00106234	up
385	ST3GAL5	1.59716	2.56927e-05	0.00107676	up
386	HNRNPUL1	1.56658	2.57482e-05	0.00107676	up
387	TTC21A	1.30889	2.61208e-05	0.00108711	up
388	TAF5L	2.58661	2.61938e-05	0.00108711	up
389	DAZAP1	1.9807	2.61978e-05	0.00108711	up
390	ZCWPW1	2.07561	2.63375e-05	0.0010901	up
391	TLR1	1.57084	2.64945e-05	0.00109379	up
392	FOSL2	2.16573	2.65973e-05	0.00109524	up
393	PATZ1	0.989871	2.69868e-05	0.00110751	no
394	TEX14	1.25206	2.70325e-05	0.00110751	up
395	PSMC3IP	2.98568	2.76121e-05	0.00112812	up
396	CMYA5	2.50813	2.77597e-05	0.00112812	up
397	COPG2	1.79789	2.78924e-05	0.00112812	up
398	METTL4	2.00528	2.79111e-05	0.00112812	up
399	BRIP1	1.58876	2.79445e-05	0.00112812	up
400	C12orf71	2.84298	2.80364e-05	0.00112812	up
401	MED16	1.76276	2.80725e-05	0.00112812	up
402	APOBEC3G	1.4422	2.80947e-05	0.00112812	up
403	GTF2F1	2.3556	2.82221e-05	0.00112869	up
404	CHD9	1.73162	2.82487e-05	0.00112869	up
405	RANBP6	2.80596	2.84816e-05	0.00113474	up
406	CRTC1	0.888176	2.85408e-05	0.00113474	no
407	CDK13	1.80689	2.86911e-05	0.00113518	up
408	ADAMTS9	1.91005	2.86925e-05	0.00113518	up
409	CNIH2	1.92798	2.87898e-05	0.00113625	up
410	ZNF326	1.38656	2.89518e-05	0.00113769	up
411	CENPL	1.43653	2.89672e-05	0.00113769	up
412	NBPF1	1.23206	2.9331e-05	0.00114789	up
413	ZNF267	1.38505	2.94229e-05	0.00114789	up
414	FABP3	1.59262	2.94641e-05	0.00114789	up
415	MSI2	1.42841	2.95114e-05	0.00114789	up
416	LPIN2	2.28126	2.97216e-05	0.00115091	up
417	ANKRD44	1.20846	2.97317e-05	0.00115091	up
418	ALKBH2	1.98256	3.00504e-05	0.00116046	up
419	PRPF4B	2.33352	3.01674e-05	0.0011622	up
420	PAF1	1.26048	3.03983e-05	0.0011666	up
421	CXCL1	-2.76383	3.04261e-05	0.0011666	down
422	PLXND1	1.75127	3.06104e-05	0.00116993	up
423	OBSCN	1.60014	3.0658e-05	0.00116993	up
424	BRIX1	1.98048	3.08795e-05	0.00117407	up
425	PCDHGA5	1.42173	3.10778e-05	0.00117407	up
426	EYA1	1.17551	3.11498e-05	0.00117407	up
427	DKK1	-2.46421	3.11526e-05	0.00117407	down
428	PLB1	1.4828	3.12024e-05	0.00117407	up
429	ZBTB16	1.70129	3.14009e-05	0.00117407	up
430	PDSS1	1.26039	3.14198e-05	0.00117407	up
431	FAM193A	1.08604	3.14457e-05	0.00117407	up
432	C19orf54	1.61741	3.14818e-05	0.00117407	up
433	HLA-DRB1	1.95176	3.15352e-05	0.00117407	up
434	KIAA2026	2.57	3.15666e-05	0.00117407	up
435	ARHGAP28	1.70385	3.1841e-05	0.00118124	up
436	AKNA	1.82375	3.19056e-05	0.00118124	up
437	NUP85	1.48736	3.20516e-05	0.00118234	up
438	PPIE	2.62725	3.20818e-05	0.00118234	up
439	SMCHD1	3.00104	3.22558e-05	0.00118412	up
440	NOL9	1.34882	3.23095e-05	0.00118412	up
441	COL11A2	1.31791	3.23501e-05	0.00118412	up
442	KCTD14	1.43771	3.24828e-05	0.00118532	up
443	TRIM38	2.89138	3.25297e-05	0.00118532	up
444	VPS45	1.53889	3.28773e-05	0.00119013	up
445	ITPR2	0.896495	3.2885e-05	0.00119013	no
446	STARD9	1.05057	3.29283e-05	0.00119013	up
447	GGA2	2.13639	3.29568e-05	0.00119013	up
448	PANK2	1.58875	3.30974e-05	0.00119254	up
449	WNK1	1.46421	3.32435e-05	0.00119261	up
450	RABEP2	1.32235	3.32471e-05	0.00119261	up
451	RC3H1	2.23891	3.34233e-05	0.00119627	up
452	SMG1	2.65775	3.35798e-05	0.00119921	up
453	FAM214A	1.3263	3.38019e-05	0.00120448	up
454	UBE2Q1	1.83248	3.42175e-05	0.00120873	up
455	NOM1	1.75786	3.4251e-05	0.00120873	up
456	NOP16	1.98406	3.43143e-05	0.00120873	up
457	NR1D2	2.28622	3.43517e-05	0.00120873	up
458	HEATR6	2.42839	3.43659e-05	0.00120873	up
459	PI4K2B	1.3675	3.43703e-05	0.00120873	up
460	LSM2	2.29238	3.45932e-05	0.00121392	up
461	FRYL	1.71905	3.48114e-05	0.00121536	up
462	BBS5	1.12962	3.48915e-05	0.00121536	up
463	FANCG	1.10192	3.49178e-05	0.00121536	up
464	CXCL6	-4.24576	3.49353e-05	0.00121536	down
465	UBAP2L	1.47159	3.50686e-05	0.00121596	up
466	PDS5A	2.31014	3.52501e-05	0.00121596	up
467	TRIP4	1.69518	3.52521e-05	0.00121596	up
468	NSUN2	2.13436	3.52541e-05	0.00121596	up
469	PRSS27	1.49445	3.54174e-05	0.00121899	up
470	DEK	2.71581	3.56709e-05	0.00122511	up
471	SRF	1.56994	3.57728e-05	0.00122596	up
472	ABCB9	1.67394	3.58476e-05	0.00122596	up
473	UIMC1	1.65065	3.59648e-05	0.00122736	up
474	RIOK1	1.04186	3.61477e-05	0.00123029	up
475	NUDT21	1.60176	3.6203e-05	0.00123029	up
476	CARD6	2.24728	3.64448e-05	0.00123591	up
477	ZZEF1	1.59332	3.65362e-05	0.00123641	up
478	IFI27	-2.46856	3.67152e-05	0.00123987	down
479	CILP2	1.62221	3.72639e-05	0.00125577	up
480	TTPAL	0.980896	3.74528e-05	0.00125951	no
481	ITSN1	0.869432	3.77458e-05	0.00126448	no
482	ZNF586	1.37606	3.78123e-05	0.00126448	up
483	SPG21	2.02004	3.79208e-05	0.00126448	up
484	EFCAB1	2.51619	3.79873e-05	0.00126448	up
485	HNRNPLL	1.73449	3.79924e-05	0.00126448	up
486	AASDH	1.40193	3.80755e-05	0.00126464	up
487	CLYBL	1.11825	3.8198e-05	0.00126531	up
488	ATF3	1.83201	3.82526e-05	0.00126531	up
489	TTC17	1.6506	3.86109e-05	0.00127455	up
490	BPHL	1.26038	3.89759e-05	0.00128271	up
491	VPS13D	1.88703	3.90168e-05	0.00128271	up
492	MPP6	1.23143	3.9245e-05	0.00128759	up
493	ZNF266	1.32415	3.96517e-05	0.00129569	up
494	DHX15	2.28086	3.96525e-05	0.00129569	up
495	NCOA1	1.10535	3.98273e-05	0.00129877	up
496	ZNF675	1.13475	4.00401e-05	0.00130308	up
497	NPTX2	1.5115	4.05246e-05	0.00131619	up
498	CEP152	2.13516	4.07424e-05	0.00132061	up
499	AARSD1	2.12653	4.09834e-05	0.00132576	up
500	DENND4C	2.74929	4.11302e-05	0.00132695	up
501	INTS2	1.38809	4.11846e-05	0.00132695	up
502	PDGFD	1.17193	4.14488e-05	0.00133206	up
503	ETV6	1.81151	4.15705e-05	0.00133206	up
504	ABCG2	0.994183	4.16433e-05	0.00133206	no
505	CD86	1.21795	4.17154e-05	0.00133206	up
506	GPR19	1.71669	4.17616e-05	0.00133206	up
507	SUN2	1.63572	4.18384e-05	0.00133206	up
508	RPP25	1.00784	4.19918e-05	0.00133222	up
509	WDR19	1.09454	4.20084e-05	0.00133222	up
510	PUS7	1.02863	4.22128e-05	0.00133436	up
511	KANK1	1.90444	4.22412e-05	0.00133436	up
512	GATAD2B	1.66235	4.26549e-05	0.00134187	up
513	SEH1L	1.88728	4.26971e-05	0.00134187	up
514	VIT	1.27575	4.27282e-05	0.00134187	up
515	RALBP1	2.08591	4.3287e-05	0.00135677	up
516	PIANP	2.48375	4.3583e-05	0.00136121	up
517	ZNF302	2.53741	4.36276e-05	0.00136121	up
518	MRPL1	2.07374	4.37654e-05	0.00136121	up
519	DPF2	1.82868	4.38915e-05	0.00136121	up
520	KIF5C	1.61659	4.39182e-05	0.00136121	up
521	EIF2S3	2.10543	4.39898e-05	0.00136121	up
522	HAUS3	1.46874	4.40187e-05	0.00136121	up
523	AKAP8	1.22081	4.421e-05	0.00136451	up
524	ZNF384	1.74779	4.43573e-05	0.00136644	up
525	EML3	5.53916	4.45763e-05	0.00137057	up
526	CALHM2	1.4317	4.4886e-05	0.00137645	up
527	SP4	0.930034	4.49381e-05	0.00137645	no
528	CSDC2	2.03512	4.50343e-05	0.00137679	up
529	HAUS6	1.75073	4.521e-05	0.00137699	up
530	TOPORS	2.33742	4.52117e-05	0.00137699	up
531	TPGS1	1.67666	4.55085e-05	0.00138053	up
532	RBBP7	1.43299	4.56214e-05	0.00138053	up
533	ANKRD26	1.54047	4.57379e-05	0.00138053	up
534	TNFAIP8L3	1.05591	4.5756e-05	0.00138053	up
535	ZNF106	0.855343	4.58284e-05	0.00138053	no
536	YAP1	1.2924	4.58409e-05	0.00138053	up
537	SPRED2	1.55468	4.61719e-05	0.00138791	up
538	ZNF846	1.44547	4.6354e-05	0.00139079	up
539	TYRO3	2.35075	4.6585e-05	0.00139513	up
540	BANF1	1.60105	4.67988e-05	0.00139894	up
541	PRR12	1.83499	4.73051e-05	0.00140874	up
542	TNFAIP8L1	2.33754	4.73973e-05	0.00140874	up
543	PLCG2	1.30351	4.74518e-05	0.00140874	up
544	TSR1	1.24892	4.74757e-05	0.00140874	up
545	PRPF40A	2.28653	4.76275e-05	0.00141005	up
546	ARMC9	1.40325	4.77971e-05	0.00141005	up
547	DENND4B	2.07185	4.79513e-05	0.00141005	up
548	PRMT3	1.07738	4.79567e-05	0.00141005	up
549	AEBP2	1.66731	4.79568e-05	0.00141005	up
550	PUM2	1.00974	4.80553e-05	0.0014101	up
551	POLA2	4.65285	4.81333e-05	0.0014101	up
552	PLTP	1.83469	4.86354e-05	0.00142223	up
553	SFXN2	1.01995	4.87681e-05	0.00142353	up
554	PTPRS	1.86199	4.89406e-05	0.00142361	up
555	TRIM44	1.27416	4.89675e-05	0.00142361	up
556	UEVLD	1.60678	4.90351e-05	0.00142361	up
557	RBM47	1.88767	4.94538e-05	0.00143276	up
558	PDPR	1.16644	4.95278e-05	0.00143276	up
559	CCNO	4.15039	4.96462e-05	0.00143361	up
560	KMT2A	1.86471	4.99483e-05	0.00143872	up
561	INO80E	1.00333	5.00306e-05	0.00143872	up
562	KLHL42	2.72724	5.01378e-05	0.00143872	up
563	ZNF385B	1.08067	5.01795e-05	0.00143872	up
564	DRG2	1.87294	5.02692e-05	0.00143873	up
565	NRF1	1.37932	5.05279e-05	0.00144045	up
566	SCUBE1	1.52412	5.05826e-05	0.00144045	up
567	MED24	2.55495	5.0597e-05	0.00144045	up
568	PRRC2C	2.80702	5.08194e-05	0.00144193	up
569	ZC3H13	1.36387	5.08277e-05	0.00144193	up
570	BOD1L1	1.79006	5.11994e-05	0.00144647	up
571	SEC14L2	1.40387	5.12794e-05	0.00144647	up
572	RNF40	1.53315	5.1315e-05	0.00144647	up
573	NFATC3	1.10099	5.1346e-05	0.00144647	up
574	SP5	1.11926	5.15383e-05	0.00144712	up
575	GTF3C2	1.46707	5.15832e-05	0.00144712	up
576	AFG3L2	2.92413	5.1638e-05	0.00144712	up
577	PURB	2.08639	5.17829e-05	0.00144867	up
578	ZNF839	2.11887	5.20664e-05	0.00145282	up
579	ARID1A	1.37305	5.21113e-05	0.00145282	up
580	TRPM7	1.31336	5.2301e-05	0.00145321	up
581	GLCCI1	1.18844	5.23053e-05	0.00145321	up
582	HIST1H4H	2.45108	5.24662e-05	0.00145517	up
583	HAPLN1	1.57696	5.31103e-05	0.00146908	up
584	C12orf45	1.97224	5.3227e-05	0.00146908	up
585	GTF2IRD2B	1.13972	5.33034e-05	0.00146908	up
586	KIF1B	1.66758	5.34412e-05	0.00146908	up
587	ADD1	1.87742	5.35126e-05	0.00146908	up
588	CNOT1	1.43365	5.37045e-05	0.00146908	up
589	PLEKHG2	1.50709	5.37246e-05	0.00146908	up
590	SMAD6	1.13989	5.37839e-05	0.00146908	up
591	RPL6	1.02177	5.37869e-05	0.00146908	up
592	ARHGAP1	1.20447	5.47337e-05	0.00148943	up
593	ZNF394	1.63942	5.47611e-05	0.00148943	up
594	NFIC	2.21107	5.48087e-05	0.00148943	up
595	NLRC4	1.27744	5.51559e-05	0.00149635	up
596	LETMD1	1.42991	5.53358e-05	0.00149871	up
597	MAP4K3	1.46561	5.55238e-05	0.00149991	up
598	SIRT6	1.7698	5.5566e-05	0.00149991	up
599	KLF11	1.45609	5.56779e-05	0.00150042	up
600	VAPA	2.65117	5.62097e-05	0.00151223	up
601	PSIP1	2.34785	5.6502e-05	0.00151756	up
602	TOR1AIP1	1.36582	5.682e-05	0.00152338	up
603	CCDC152	1.64999	5.69075e-05	0.00152338	up
604	LMOD3	2.08757	5.72756e-05	0.00152978	up
605	KLHL9	2.32398	5.73359e-05	0.00152978	up
606	NUP210L	1.60491	5.75011e-05	0.00153165	up
607	CBX7	2.42425	5.80239e-05	0.00154303	up
608	ARHGEF3	0.999655	5.84867e-05	0.00155235	no
609	EIF3A	1.52893	5.85966e-05	0.00155235	up
610	HSDL1	1.49379	5.86626e-05	0.00155235	up
611	HIST1H1E	4.4013	5.89453e-05	0.00155587	up
612	CIRBP	2.4688	5.90561e-05	0.00155587	up
613	ARRB2	1.76894	5.90848e-05	0.00155587	up
614	TCEAL2	2.75787	5.92746e-05	0.00155669	up
615	NFIB	2.29227	5.9309e-05	0.00155669	up
616	MLLT1	1.52128	6.02134e-05	0.00157446	up
617	ANAPC7	2.42696	6.02243e-05	0.00157446	up
618	SP1	3.16381	6.09797e-05	0.00157446	up
619	PIGU	2.15984	6.09831e-05	0.00157446	up
620	TTBK2	1.61512	6.10863e-05	0.00157446	up
621	FASTKD3	1.35839	6.11939e-05	0.00157446	up
622	DEPDC5	1.16167	6.12167e-05	0.00157446	up
623	CCNT2	1.03911	6.12405e-05	0.00157446	up
624	CCDC71	2.89307	6.12592e-05	0.00157446	up
625	CDAN1	2.04856	6.1277e-05	0.00157446	up
626	C19orf73	3.52352	6.14435e-05	0.00157446	up
627	REXO1	1.53918	6.14716e-05	0.00157446	up
628	ENOSF1	2.71121	6.16459e-05	0.00157446	up
629	PTBP1	2.76251	6.16824e-05	0.00157446	up
630	PTCH1	1.13201	6.16874e-05	0.00157446	up
631	EIF3C	1.52186	6.17683e-05	0.00157446	up
632	AVL9	1.46829	6.1793e-05	0.00157446	up
633	MTAP	1.35532	6.17947e-05	0.00157446	up
634	CAPRIN1	2.23978	6.18393e-05	0.00157446	up
635	KIAA0232	1.43762	6.19397e-05	0.00157454	up
636	USP3	1.48633	6.21011e-05	0.00157616	up
637	FAM216A	1.54216	6.27317e-05	0.00158966	up
638	LRWD1	1.29874	6.30583e-05	0.0015914	up
639	RRP36	1.93818	6.31494e-05	0.0015914	up
640	CASK	1.15567	6.31597e-05	0.0015914	up
641	HSD11B1	-1.28523	6.31945e-05	0.0015914	down
642	RFWD3	1.45805	6.33862e-05	0.00159202	up
643	TRRAP	1.77226	6.34425e-05	0.00159202	up
644	RAD1	1.83986	6.35153e-05	0.00159202	up
645	GTF2H1	1.19538	6.37041e-05	0.00159288	up
646	RNF25	3.35023	6.37466e-05	0.00159288	up
647	NIP7	1.61788	6.42537e-05	0.00160306	up
648	LRRC34	1.92336	6.44601e-05	0.00160573	up
649	YTHDF2	2.03199	6.50217e-05	0.00161711	up
650	HIST1H1C	4.49428	6.51172e-05	0.00161711	up
651	ENKUR	1.24033	6.52575e-05	0.00161811	up
652	KCNE4	-1.47022	6.58531e-05	0.00163037	down
653	KMT2D	1.03661	6.62971e-05	0.00163885	up
654	EIF4EBP2	1.11444	6.64637e-05	0.00164045	up
655	UBE4A	1.9514	6.69769e-05	0.00164837	up
656	YTHDC1	1.42636	6.69888e-05	0.00164837	up
657	GOLPH3L	1.4046	6.74057e-05	0.00165611	up
658	PPP4R1	2.34634	6.77344e-05	0.00165993	up
659	GLTPD2	1.35757	6.77669e-05	0.00165993	up
660	GOLGA4	2.1814	6.79076e-05	0.00166085	up
661	RSRC1	1.04852	6.85432e-05	0.00166955	up
662	ANAPC5	1.92021	6.85531e-05	0.00166955	up
663	TGIF1	1.55541	6.85736e-05	0.00166955	up
664	IFT74	1.73398	6.90109e-05	0.00167491	up
665	COQ3	2.06418	6.90113e-05	0.00167491	up
666	PGM2	1.69313	6.91049e-05	0.00167491	up
667	ACOT6	2.0017	6.94679e-05	0.00167964	up
668	STAT6	2.68449	6.95081e-05	0.00167964	up
669	RBL2	1.28327	6.98486e-05	0.0016847	up
670	ARHGAP42	1.0199	7.00253e-05	0.0016847	up
671	TUSC1	1.29251	7.00304e-05	0.0016847	up
672	RPS6	4.88912	7.01373e-05	0.00168476	up
673	PTGIS	2.29159	7.05023e-05	0.00168815	up
674	SLC25A44	1.29053	7.05168e-05	0.00168815	up
675	TMEM184A	1.83291	7.05922e-05	0.00168815	up
676	NAPB	1.44362	7.0878e-05	0.00169247	up
677	HCN3	1.87177	7.10602e-05	0.00169432	up
678	EFCAB11	0.890597	7.20768e-05	0.00171602	no
679	CDC73	1.44126	7.24931e-05	0.0017231	up
680	MCOLN1	1.44687	7.26901e-05	0.0017231	up
681	C1QTNF3	1.2941	7.27186e-05	0.0017231	up
682	HERC1	2.09382	7.28011e-05	0.0017231	up
683	PPP1R15B	1.11046	7.33036e-05	0.00173068	up
684	CLNS1A	1.3746	7.33358e-05	0.00173068	up
685	RFC1	1.55142	7.3451e-05	0.00173087	up
686	TMEM14B	1.40758	7.38718e-05	0.0017343	up
687	HIST1H2BC	3.71367	7.38738e-05	0.0017343	up
688	HUWE1	1.87294	7.39931e-05	0.0017343	up
689	FAM110C	2.51744	7.40676e-05	0.0017343	up
690	HADHB	1.76754	7.41959e-05	0.0017343	up
691	TRMT10B	0.920553	7.43288e-05	0.0017343	no
692	RPS6KA3	1.71733	7.44479e-05	0.0017343	up
693	USP19	1.57539	7.44563e-05	0.0017343	up
694	PIGO	1.35036	7.48552e-05	0.00174108	up
695	EXOSC3	0.850818	7.5059e-05	0.00174231	no
696	ZNF785	1.74327	7.51237e-05	0.00174231	up
697	RFX3	1.58962	7.53219e-05	0.0017444	up
698	PITPNA	2.13306	7.55344e-05	0.00174681	up
699	ZFR	2.66699	7.6055e-05	0.00175479	up
700	PLK2	2.80917	7.61024e-05	0.00175479	up
701	NFAT5	2.06982	7.63031e-05	0.00175479	up
702	RANBP3	1.56749	7.6409e-05	0.00175479	up
703	USP14	2.46657	7.6423e-05	0.00175479	up
704	RPL15	1.27215	7.65921e-05	0.00175618	up
705	ADI1	1.42389	7.6752e-05	0.00175735	up
706	ATXN7	1.31208	7.68609e-05	0.00175735	up
707	KRT20	2.4429	7.73025e-05	0.00175864	up
708	METTL7A	1.67712	7.73526e-05	0.00175864	up
709	RFC2	1.66673	7.75691e-05	0.00175864	up
710	POLQ	1.60823	7.76252e-05	0.00175864	up
711	MTA2	1.67585	7.76448e-05	0.00175864	up
712	GUF1	1.22691	7.76718e-05	0.00175864	up
713	PLOD2	-1.29567	7.77668e-05	0.00175864	down
714	MTMR2	1.50757	7.77888e-05	0.00175864	up
715	CDO1	2.08371	7.87323e-05	0.00177564	up
716	SBNO2	2.4602	7.88524e-05	0.00177564	up
717	MYO10	1.77929	7.89137e-05	0.00177564	up
718	TMEM26	1.4432	7.89807e-05	0.00177564	up
719	DHX29	2.75653	7.93012e-05	0.00177958	up
720	TAS2R42	4.2883	7.93765e-05	0.00177958	up
721	ARIH2	1.18232	7.9645e-05	0.00178132	up
722	NKRF	2.89056	7.9695e-05	0.00178132	up
723	EMG1	3.18949	8.0101e-05	0.00178132	up
724	RAD51B	0.745199	8.01546e-05	0.00178132	no
725	TMOD1	1.00531	8.02802e-05	0.00178132	up
726	RAPGEF1	1.08842	8.02992e-05	0.00178132	up
727	LRRC31	1.75866	8.04026e-05	0.00178132	up
728	RICTOR	2.67155	8.04191e-05	0.00178132	up
729	CDK4	2.04888	8.04474e-05	0.00178132	up
730	CLCNKB	2.15666	8.06315e-05	0.00178295	up
731	MNS1	1.01848	8.125e-05	0.00179417	up
732	OAF	2.45227	8.15168e-05	0.0017976	up
733	UHRF2	2.43764	8.16569e-05	0.00179823	up
734	VPS52	3.10383	8.19233e-05	0.00180164	up
735	ASH2L	1.43404	8.22348e-05	0.00180603	up
736	OFD1	2.15274	8.23729e-05	0.00180661	up
737	FBRSL1	1.15998	8.27679e-05	0.00181281	up
738	CDCA7	2.53568	8.30996e-05	0.00181761	up
739	PPL	1.58747	8.33823e-05	0.00182035	up
740	NUP88	1.23465	8.34504e-05	0.00182035	up
741	EXOSC1	1.74368	8.36697e-05	0.00182206	up
742	SERPINB1	2.68016	8.37547e-05	0.00182206	up
743	MTMR11	1.7554	8.4142e-05	0.00182794	up
744	TRPV3	1.54821	8.42516e-05	0.00182794	up
745	CENPO	1.42515	8.47087e-05	0.00183539	up
746	ASPM	1.59097	8.49434e-05	0.00183801	up
747	GOLPH3	2.61875	8.51311e-05	0.00183871	up
748	POPDC2	1.99795	8.52037e-05	0.00183871	up
749	TUBB6	2.34043	8.56391e-05	0.00184491	up
750	TMPRSS5	1.75951	8.57195e-05	0.00184491	up
751	PARP16	0.841382	8.58473e-05	0.0018452	no
752	WDR18	1.64976	8.61869e-05	0.00184594	up
753	SOAT1	1.0792	8.62345e-05	0.00184594	up
754	PAK1	1.82615	8.62671e-05	0.00184594	up
755	EML6	1.88837	8.63638e-05	0.00184594	up
756	CYP20A1	1.6875	8.64532e-05	0.00184594	up
757	SH3BP5	1.21007	8.66016e-05	0.00184666	up
758	AASS	1.11009	8.72279e-05	0.00185756	up
759	PSMD13	2.37661	8.74912e-05	0.00186072	up
760	EPB41	1.62297	8.77023e-05	0.00186213	up
761	PPM1K	2.24313	8.77886e-05	0.00186213	up
762	DCAF12	1.84497	8.82204e-05	0.00186447	up
763	HMGXB3	1.61463	8.8423e-05	0.00186447	up
764	NPPA	1.69997	8.85008e-05	0.00186447	up
765	JOSD1	1.73546	8.87387e-05	0.00186447	up
766	C12orf65	2.00508	8.8765e-05	0.00186447	up
767	ZNF146	1.63572	8.89007e-05	0.00186447	up
768	NUP214	1.18861	8.89614e-05	0.00186447	up
769	RAB28	0.980978	8.89962e-05	0.00186447	no
770	KARS	1.16324	8.90176e-05	0.00186447	up
771	HOGA1	1.92751	8.90536e-05	0.00186447	up
772	BMP8A	1.9546	8.93817e-05	0.00186891	up
773	PAIP1	2.34254	8.95959e-05	0.00187097	up
774	CA5B	1.39909	8.9891e-05	0.0018747	up
775	INSR	3.44639	9.03672e-05	0.0018822	up
776	NEDD9	2.00371	9.05614e-05	0.00188382	up
777	ULK2	1.3792	9.11657e-05	0.00189395	up
778	ARHGAP17	1.74747	9.16492e-05	0.00190154	up
779	IL20RA	1.88497	9.21189e-05	0.00190884	up
780	CHMP1B	2.64175	9.24815e-05	0.00191389	up
781	PRKAA1	2.93147	9.27845e-05	0.00191517	up
782	TBC1D30	2.2049	9.29545e-05	0.00191517	up
783	REP15	2.25397	9.3056e-05	0.00191517	up
784	EPC1	1.19878	9.31487e-05	0.00191517	up
785	ZFAND5	1.59116	9.32392e-05	0.00191517	up
786	SRP19	1.78389	9.32841e-05	0.00191517	up
787	PYGO1	1.58896	9.33738e-05	0.00191517	up
788	PRKD3	1.51613	9.36964e-05	0.00191935	up
789	UQCC1	1.38438	9.42092e-05	0.00192547	up
790	HTT	1.37101	9.42339e-05	0.00192547	up
791	USP47	1.90291	9.44869e-05	0.0019282	up
792	UBAP1	1.49914	9.47451e-05	0.00192959	up
793	KCNK2	-0.998511	9.49413e-05	0.00192959	no
794	CARS	1.70809	9.49495e-05	0.00192959	up
795	MCM6	1.18537	9.51279e-05	0.00192959	up
796	RBBP4	0.988542	9.52244e-05	0.00192959	no
797	ACOT2	2.17186	9.53784e-05	0.00192959	up
798	SPIRE1	2.2336	9.53918e-05	0.00192959	up
799	DPY19L4	1.08188	9.60942e-05	0.00194009	up
800	ZNF141	1.301	9.6151e-05	0.00194009	up
801	KDM4C	1.73891	9.65579e-05	0.00194291	up
802	C5orf46	-1.74063	9.65683e-05	0.00194291	down
803	SLC4A11	1.50733	9.66522e-05	0.00194291	up
804	CH25H	-2.24071	9.71421e-05	0.00195033	down
805	COL24A1	1.29008	9.81954e-05	0.00196649	up
806	TNFRSF10A	1.69507	9.83487e-05	0.00196649	up
807	DMC1	1.07973	9.84511e-05	0.00196649	up
808	CUL5	1.72759	9.85525e-05	0.00196649	up
809	SP2	1.31714	9.85559e-05	0.00196649	up
810	SEMA6C	1.17071	9.87948e-05	0.00196666	up
811	PXMP4	1.88405	9.88081e-05	0.00196666	up
812	TRPV1	2.07415	9.90612e-05	0.00196826	up
813	CCDC151	1.66314	9.91326e-05	0.00196826	up
814	HNRNPD	1.61821	9.94998e-05	0.00197313	up
815	RSAD2	-1.18822	9.97663e-05	0.00197567	down
816	CDC37L1	2.02872	9.99773e-05	0.00197567	up
817	MSC	-1.54948	0.000100136	0.00197567	down
818	MAMSTR	2.64522	0.000100527	0.00197567	up
819	CTSS	2.62261	0.000100568	0.00197567	up
820	ELP6	1.15283	0.000100826	0.00197567	up
821	TBC1D14	1.56552	0.000100839	0.00197567	up
822	TYSND1	3.52127	0.000100972	0.00197567	up
823	S100A1	1.94564	0.000101017	0.00197567	up
824	PRPF19	0.906014	0.000101049	0.00197567	no
825	SLC18B1	2.17186	0.00010108	0.00197567	up
826	ZBTB14	1.33636	0.000101104	0.00197567	up
827	SLC25A40	1.35117	0.000101219	0.00197567	up
828	TAOK1	1.68533	0.00010143	0.00197609	up
829	AHNAK	1.16515	0.000101486	0.00197609	up
830	TBK1	1.69719	0.000102044	0.00198457	up
831	HMG20B	2.19002	0.000102191	0.00198504	up
832	SH3BP2	2.07345	0.000102343	0.0019856	up
833	ALDH5A1	1.1094	0.000102551	0.00198725	up
834	ASXL2	0.911813	0.000102675	0.00198726	no
835	WDR59	1.00768	0.000102798	0.00198726	up
836	HMGCS1	1.86148	0.000103195	0.00199226	up
837	C5orf22	2.39498	0.000103304	0.00199226	up
838	ZNF627	1.42237	0.000103492	0.00199351	up
839	THEM5	1.57065	0.000104049	0.00199755	up
840	ACAT1	2.30391	0.000104148	0.00199755	up
841	ATXN1	1.77587	0.000104242	0.00199755	up
842	CRYBA1	2.15647	0.000104435	0.00199755	up
843	NEIL1	1.77084	0.000104455	0.00199755	up
844	TANGO6	1.16726	0.000104668	0.00199755	up
845	HECTD2	0.745315	0.000104682	0.00199755	no
846	MUS81	2.61326	0.000104691	0.00199755	up
847	IPO7	2.2146	0.000105011	0.00200096	up
848	RTKN2	1.73073	0.000105118	0.00200096	up
849	KNTC1	1.22085	0.000105679	0.00200926	up
850	CPEB2	2.11004	0.000106108	0.00201346	up
851	TAB1	1.48362	0.000106352	0.00201346	up
852	KLKB1	1.4313	0.000106416	0.00201346	up
853	HOXD3	1.53294	0.000106446	0.00201346	up
854	STC1	-3.57043	0.000106523	0.00201346	down
855	SCARA3	1.23803	0.000106829	0.00201687	up
856	AKAP3	0.994035	0.000107077	0.00201687	no
857	SMIM7	0.967307	0.000107078	0.00201687	no
858	ABCC9	1.48201	0.00010747	0.0020219	up
859	AMBRA1	1.00239	0.000108694	0.00204174	up
860	ZDHHC21	2.38326	0.000108778	0.00204174	up
861	NOL7	2.02483	0.000109101	0.00204542	up
862	POLR1E	1.44542	0.00010989	0.00205782	up
863	SMG7	0.971713	0.000110117	0.00205968	no
864	ST13	1.71018	0.000110698	0.00206815	up
865	SNX13	1.12287	0.000110865	0.0020686	up
866	ZNF346	1.42332	0.000111178	0.0020686	up
867	FBXO48	2.24816	0.000111184	0.0020686	up
868	NUP93	1.08083	0.000111234	0.0020686	up
869	MTMR12	2.04793	0.000112098	0.00208034	up
870	PPAT	2.07883	0.000112123	0.00208034	up
871	ABI2	2.20341	0.000112311	0.00208041	up
872	KCTD21	1.05214	0.000112385	0.00208041	up
873	NOB1	2.33176	0.000112656	0.00208303	up
874	NKTR	1.04074	0.000112924	0.0020856	up
875	MYNN	0.896243	0.000113277	0.0020856	no
876	SETD5	1.61582	0.000113295	0.0020856	up
877	TNFSF11	1.33372	0.000113311	0.0020856	up
878	SDHA	2.38917	0.000113626	0.00208901	up
879	WDHD1	1.21697	0.000114242	0.00209794	up
880	IRF2BP2	1.91689	0.000114637	0.00210281	up
881	TESK2	1.07217	0.000115112	0.00210741	up
882	PCDHA4	1.66089	0.000115149	0.00210741	up
883	UBA3	1.38826	0.000115421	0.00210849	up
884	FRMD4B	1.10642	0.000115469	0.00210849	up
885	CRYGN	1.48329	0.000115989	0.00211559	up
886	IFT52	1.83148	0.000116187	0.0021168	up
887	C9orf72	2.14189	0.000116708	0.00212389	up
888	MYH11	1.5173	0.000117006	0.00212634	up
889	EPS15	1.02876	0.000117106	0.00212634	up
890	METTL15	0.99274	0.000117903	0.00213436	no
891	RABGAP1L	0.979538	0.000117964	0.00213436	no
892	DYRK2	1.17256	0.000118059	0.00213436	up
893	CAAP1	1.82221	0.000118076	0.00213436	up
894	SNRPD1	1.30138	0.000118301	0.00213519	up
895	VPS51	1.2866	0.000118386	0.00213519	up
896	KIF13B	0.724218	0.00011901	0.0021417	no
897	SMU1	2.31608	0.000119013	0.0021417	up
898	RERE	1.2283	0.000119406	0.00214637	up
899	HAUS2	1.91526	0.000119545	0.00214649	up
900	CLASP2	1.43773	0.000119802	0.00214872	up
901	PCDHGB2	1.08337	0.000120068	0.00215109	up
902	KIF5A	1.98574	0.000120723	0.00215785	up
903	EXO5	1.84129	0.000120765	0.00215785	up
904	GRAMD4	1.40684	0.000120987	0.00215785	up
905	SMIM14	2.02815	0.000121146	0.00215785	up
906	SLX4	1.43409	0.000121215	0.00215785	up
907	API5	1.35465	0.000121302	0.00215785	up
908	PIK3C2A	2.88724	0.00012138	0.00215785	up
909	CHADL	2.56056	0.000121561	0.00215867	up
910	ZBTB5	1.59512	0.000121804	0.00216061	up
911	RAB12	2.51957	0.000123419	0.00217195	up
912	C8orf82	1.69396	0.00012348	0.00217195	up
913	ATXN2L	1.53725	0.000123545	0.00217195	up
914	GPR88	1.87982	0.000123551	0.00217195	up
915	TMEM70	1.40329	0.000123556	0.00217195	up
916	HMGN4	3.17543	0.000123563	0.00217195	up
917	SEC23B	1.2838	0.000123613	0.00217195	up
918	FAM91A1	1.77903	0.000123709	0.00217195	up
919	MICU3	1.37059	0.000124002	0.00217195	up
920	SLC4A7	1.37221	0.000124021	0.00217195	up
921	MAVS	1.614	0.000124104	0.00217195	up
922	MPND	1.48294	0.000124177	0.00217195	up
923	DNAJC21	2.01722	0.000124328	0.00217195	up
924	TECPR2	2.19735	0.000124441	0.00217195	up
925	MRFAP1	2.89049	0.000124461	0.00217195	up
926	C4orf33	0.863628	0.000124754	0.00217471	no
927	SLC9A9	0.896951	0.000124996	0.00217607	no
928	PSD2	2.27854	0.000125222	0.00217607	up
929	PSG4	-2.75916	0.000125237	0.00217607	down
930	GRID2IP	2.83042	0.00012544	0.00217662	up
931	C15orf48	-1.89204	0.000125755	0.00217662	down
932	CCDC61	1.81099	0.000125815	0.00217662	up
933	MCOLN3	1.49512	0.000126008	0.00217662	up
934	BTF3L4	0.945526	0.000126009	0.00217662	no
935	SPHK1	1.58854	0.000126077	0.00217662	up
936	SERPINB6	2.09086	0.000126303	0.00217818	up
937	CEP95	1.11103	0.000126577	0.00218059	up
938	HCAR2	1.27284	0.000126741	0.00218108	up
939	KREMEN2	1.55056	0.000127491	0.00219164	up
940	AP1G2	1.76108	0.000127915	0.00219593	up
941	ATG2A	1.305	0.000128012	0.00219593	up
942	CCDC181	0.951573	0.000128438	0.00219948	no
943	SH3RF3	1.4781	0.000128491	0.00219948	up
944	HLA-DOB	2.79506	0.000129023	0.00220624	up
945	ZNF132	1.60362	0.000130087	0.00222207	up
946	TMEM106A	1.79821	0.000130373	0.00222462	up
947	ELP4	1.03806	0.000130522	0.0022248	up
948	INO80	1.32018	0.000131613	0.00224025	up
949	RRP1B	1.2754	0.000131706	0.00224025	up
950	RSF1	1.51539	0.00013224	0.0022451	up
951	GPATCH2L	0.974486	0.000132311	0.0022451	no
952	ZBTB39	2.38361	0.000132486	0.0022451	up
953	KDM6A	0.855447	0.000132694	0.0022451	no
954	PICK1	2.97932	0.000132751	0.0022451	up
955	TMEM176A	1.77829	0.000132826	0.0022451	up
956	CDK14	0.760937	0.000133132	0.00224793	no
957	ZBTB47	2.02091	0.000133321	0.00224877	up
958	EEPD1	1.09234	0.000133722	0.00225318	up
959	NRG4	0.931397	0.000133965	0.00225491	no
960	FOLR3	-0.980649	0.00013422	0.00225685	no
961	NRROS	1.80767	0.000134588	0.00225868	up
962	TMEM128	2.00566	0.000134608	0.00225868	up
963	BIRC6	1.57072	0.000134824	0.00225995	up
964	RNF41	1.90045	0.00013527	0.00226503	up
965	MRPL34	2.18074	0.000135408	0.00226503	up
966	DTX3L	1.25137	0.000135671	0.00226709	up
967	RRBP1	1.26149	0.000136957	0.00228068	up
968	JADE3	2.11316	0.000137089	0.00228068	up
969	DSN1	2.89732	0.000137126	0.00228068	up
970	MTIF2	2.01552	0.00013717	0.00228068	up
971	NDC80	1.59526	0.000137407	0.00228068	up
972	SIRT5	1.43649	0.000137526	0.00228068	up
973	GOSR2	2.1295	0.00013776	0.00228068	up
974	TMPPE	1.55707	0.000137787	0.00228068	up
975	CSF1R	1.31608	0.000137828	0.00228068	up
976	DOT1L	1.21764	0.000137921	0.00228068	up
977	NNT	2.4002	0.000138039	0.00228068	up
978	MAPK1IP1L	2.38704	0.000138383	0.00228127	up
979	DTX3	1.9512	0.000138427	0.00228127	up
980	HIST1H2AC	3.42315	0.000138499	0.00228127	up
981	OSMR	2.95191	0.000138887	0.00228534	up
982	TIPRL	2.00038	0.000139617	0.00229248	up
983	ZNF136	2.88469	0.000139658	0.00229248	up
984	L3MBTL1	2.21671	0.000139869	0.00229248	up
985	NECAB3	2.38011	0.000139891	0.00229248	up
986	VCP	2.79223	0.000140095	0.00229248	up
987	PEX19	1.68131	0.000140173	0.00229248	up
988	GON4L	1.5239	0.000141137	0.00230372	up
989	POP5	1.72543	0.000141146	0.00230372	up
990	ZNF567	2.28961	0.000141605	0.00230781	up
991	UBR2	1.77368	0.000141683	0.00230781	up
992	RBMS1	1.67181	0.000142981	0.00232516	up
993	RPLP2	3.93995	0.000143036	0.00232516	up
994	NSUN4	0.94915	0.000143652	0.00233283	no
995	ARG2	1.13246	0.000144127	0.00233737	up
996	LDB2	1.41645	0.000144221	0.00233737	up
997	ZNF771	1.17676	0.000144497	0.00233948	up
998	C1orf112	0.894413	0.000144903	0.00234371	no
999	ALDH16A1	4.39507	0.000145096	0.00234448	up
1000	PSG9	-1.14236	0.000145508	0.0023452	down
1001	MTOR	1.191	0.000145607	0.0023452	up
1002	TMX4	0.827239	0.000145689	0.0023452	no
1003	C19orf25	1.88108	0.000145939	0.0023452	up
1004	ATG7	0.951247	0.000145998	0.0023452	no
1005	UBE2K	2.57197	0.000146012	0.0023452	up
1006	ZNF703	2.02081	0.000146215	0.00234538	up
1007	PAK4	1.90872	0.000146563	0.00234538	up
1008	ITGA1	1.36507	0.000146613	0.00234538	up
1009	AHCY	2.21233	0.000146625	0.00234538	up
1010	KRIT1	1.76618	0.00014685	0.00234538	up
1011	FBXO3	2.10167	0.000146895	0.00234538	up
1012	ST6GALNAC3	0.972125	0.000147149	0.00234711	no
1013	CCT5	2.54888	0.000147375	0.002348	up
1014	XPO1	2.22007	0.000147495	0.002348	up
1015	ALS2	2.82581	0.000148302	0.0023577	up
1016	LIAS	1.48129	0.0001485	0.0023577	up
1017	NME9	0.986587	0.000148543	0.0023577	no
1018	TRIM69	1.80154	0.000148921	0.00236137	up
1019	NCALD	1.18287	0.000149327	0.00236549	up
1020	ANKRD1	-2.01532	0.000150117	0.00237356	down
1021	FBXO22	1.94603	0.000150131	0.00237356	up
1022	RNH1	2.40743	0.000150552	0.0023779	up
1023	ZNF83	1.01104	0.00015087	0.00238059	up
1024	GGCX	3.03767	0.000151094	0.00238179	up
1025	EXOC3	2.04045	0.000152014	0.00239396	up
1026	CLTA	2.22657	0.000152664	0.00239968	up
1027	IGDCC4	1.31753	0.00015278	0.00239968	up
1028	RPL36	3.25186	0.000152895	0.00239968	up
1029	RBM12	1.2639	0.000152972	0.00239968	up
1030	RPS15	3.77209	0.000153201	0.00240095	up
1031	CSTF3	0.936877	0.000153866	0.00240902	no
1032	SNTA1	0.98655	0.000154235	0.00241108	no
1033	MAT2A	1.30305	0.000154296	0.00241108	up
1034	MAPRE3	1.19313	0.000155152	0.00241555	up
1035	CCDC146	0.957416	0.000155198	0.00241555	no
1036	SLC4A1AP	1.40528	0.00015527	0.00241555	up
1037	TRMT1L	1.23501	0.000155317	0.00241555	up
1038	VCPIP1	1.93618	0.000155437	0.00241555	up
1039	DAPK3	2.46131	0.00015548	0.00241555	up
1040	POU2F3	3.16585	0.000156276	0.0024246	up
1041	DEAF1	1.59153	0.00015657	0.0024246	up
1042	EEF2	4.24819	0.000156618	0.0024246	up
1043	RPL37	2.80438	0.000156663	0.0024246	up
1044	PPP1R36	2.29037	0.000157168	0.00243009	up
1045	DDX31	1.55714	0.000157938	0.00243711	up
1046	RAPSN	1.97397	0.000157982	0.00243711	up
1047	DUSP12	2.13492	0.000158075	0.00243711	up
1048	ZNF30	2.56359	0.000158543	0.00244199	up
1049	BNIP2	1.44376	0.000159296	0.00245125	up
1050	SUB1	2.41972	0.000159795	0.00245433	up
1051	GSDMA	2.67612	0.000159891	0.00245433	up
1052	CTPS1	0.993122	0.000159984	0.00245433	no
1053	PTGES3	1.88858	0.000160251	0.00245433	up
1054	GBA2	1.80356	0.000160329	0.00245433	up
1055	KAT2B	1.32425	0.000160409	0.00245433	up
1056	SLC6A4	1.93863	0.000160615	0.00245516	up
1057	DAP	1.89223	0.000160916	0.00245743	up
1058	DYSF	1.69212	0.000161398	0.00246247	up
1059	SMAD9	0.737041	0.000161591	0.00246308	no
1060	AP1G1	1.82033	0.000162059	0.00246788	up
1061	OCIAD1	2.16014	0.000162434	0.00247127	up
1062	RBP5	2.00157	0.000162667	0.00247248	up
1063	ADAMTSL4	1.83494	0.000163256	0.0024791	up
1064	CDHR4	1.43713	0.000163601	0.00248028	up
1065	ZDHHC19	3.50523	0.000163641	0.00248028	up
1066	CEP350	1.31066	0.000164638	0.00249265	up
1067	ZNF3	1.72097	0.000164766	0.00249265	up
1068	WNT9A	1.54594	0.000165203	0.00249692	up
1069	DPP8	1.53325	0.000165385	0.00249733	up
1070	ALDH1A1	1.46403	0.000165564	0.0024977	up
1071	TMEM33	1.96048	0.000165798	0.00249889	up
1072	SLC35E2B	1.94724	0.000166478	0.00250641	up
1073	SOX5	1.07648	0.000166752	0.00250641	up
1074	DRAXIN	1.34124	0.000166763	0.00250641	up
1075	HNF1A	2.31009	0.000167356	0.00251245	up
1076	RGS12	0.957889	0.000167476	0.00251245	no
1077	PHRF1	1.82618	0.000167749	0.00251306	up
1078	AIFM2	1.85416	0.000167844	0.00251306	up
1079	TM4SF1	2.78223	0.000168155	0.00251306	up
1080	DIXDC1	1.01426	0.000168392	0.00251306	up
1081	ERICH2	2.34922	0.000168526	0.00251306	up
1082	OIP5	1.35959	0.000168547	0.00251306	up
1083	C1QL4	2.81299	0.000168682	0.00251306	up
1084	PITX2	1.444	0.000168762	0.00251306	up
1085	TCF7L1	3.55006	0.000169139	0.0025149	up
1086	TMEM170A	1.80703	0.000169197	0.0025149	up
1087	SLC1A3	1.79626	0.000169479	0.00251568	up
1088	DYNC1LI1	1.38545	0.000169561	0.00251568	up
1089	CYP3A4	1.98095	0.000169906	0.00251848	up
1090	ZNF763	1.58036	0.000170784	0.00252916	up
1091	PCDHGC5	0.941185	0.0001713	0.00252978	no
1092	MUTYH	1.00534	0.000171328	0.00252978	up
1093	SEPSECS	1.71066	0.000171357	0.00252978	up
1094	TRIO	2.04442	0.000171452	0.00252978	up
1095	EDARADD	1.2005	0.000171702	0.00253116	up
1096	E2F6	1.49496	0.000172294	0.00253558	up
1097	NAP1L4	0.886024	0.000172362	0.00253558	no
1098	CXorf56	2.21539	0.000172473	0.00253558	up
1099	DVL2	0.889608	0.0001733	0.00254541	no
1100	PLEKHG6	1.41873	0.000173502	0.00254606	up
1101	SPSB4	1.48399	0.00017395	0.00255031	up
1102	NADK	2.58452	0.000174277	0.0025528	up
1103	CMC1	1.08652	0.00017471	0.00255497	up
1104	MKNK2	2.02564	0.000174742	0.00255497	up
1105	VGLL4	0.894186	0.000175795	0.00256804	no
1106	SIGMAR1	1.67938	0.000176125	0.00256893	up
1107	APTX	1.57734	0.000176286	0.00256893	up
1108	RPS16	2.59131	0.000176334	0.00256893	up
1109	IFT140	1.05949	0.000176787	0.00256983	up
1110	PXDC1	1.88234	0.000176859	0.00256983	up
1111	R3HDM4	1.87362	0.000176873	0.00256983	up
1112	F3	-1.89858	0.000177301	0.00257374	down
1113	MNT	1.28685	0.000177579	0.00257545	up
1114	SLMAP	1.36245	0.0001785	0.00258648	up
1115	CACTIN	1.4465	0.000178784	0.00258828	up
1116	CDK11B	1.31004	0.000179501	0.00259633	up
1117	DNM2	1.89161	0.000179902	0.00259979	up
1118	ITM2C	1.00502	0.000180494	0.00260603	up
1119	CRK	1.60965	0.000180973	0.0026104	up
1120	KDM1B	1.2733	0.00018112	0.0026104	up
1121	FAR1	1.74887	0.000181359	0.0026115	up
1122	CLN3	1.64391	0.000181698	0.00261406	up
1123	C16orf70	2.09247	0.000182379	0.00261937	up
1124	KCND1	1.83711	0.000182475	0.00261937	up
1125	EIF4A3	1.20101	0.000182554	0.00261937	up
1126	PDCD6IP	2.06229	0.000183319	0.00262656	up
1127	ATXN1L	1.01006	0.000183381	0.00262656	up
1128	CHST2	0.950619	0.000184029	0.00263351	no
1129	RNMT	1.94317	0.000184294	0.00263487	up
1130	ABAT	0.999389	0.000184451	0.00263487	no
1131	ZFYVE9	1.39496	0.000184793	0.00263743	up
1132	PTK7	1.25239	0.000185861	0.00265033	up
1133	PAK1IP1	1.3208	0.000186135	0.00265185	up
1134	PIGL	1.72	0.000186384	0.00265185	up
1135	SGSH	1.91469	0.000186461	0.00265185	up
1136	FEM1A	2.04598	0.000186721	0.00265321	up
1137	APOL6	1.38365	0.000187138	0.0026568	up
1138	MRPL11	0.913442	0.000188831	0.00267847	no
1139	VASH2	1.28825	0.000189148	0.00267858	up
1140	TMEM230	1.78354	0.00018917	0.00267858	up
1141	PPP2R2D	1.7219	0.000189845	0.00268133	up
1142	ZNF77	1.67354	0.000189959	0.00268133	up
1143	B3GALNT2	2.07023	0.000190037	0.00268133	up
1144	TULP3	1.48689	0.000190228	0.00268133	up
1145	CDK11A	2.13139	0.000190284	0.00268133	up
1146	RPL5	1.6653	0.00019046	0.00268133	up
1147	ABCC1	1.33471	0.000190527	0.00268133	up
1148	SEPHS1	1.31713	0.000190744	0.00268204	up
1149	USP4	1.28224	0.000191295	0.0026868	up
1150	NPIPB5	2.28358	0.000191415	0.0026868	up
1151	TAMM41	1.17386	0.000191714	0.00268866	up
1152	DENND1B	1.11191	0.000191928	0.00268932	up
1153	FZD7	3.17497	0.000192301	0.00269222	up
1154	RNF38	1.89933	0.000192878	0.00269743	up
1155	LSM7	1.9909	0.000193007	0.00269743	up
1156	CD3EAP	3.02601	0.000193582	0.00270311	up
1157	KLHL26	1.61821	0.000193904	0.0027048	up
1158	CNOT10	0.939786	0.000194059	0.0027048	no
1159	SH3GL1	1.98307	0.000194328	0.0027048	up
1160	OR2A42	0.979791	0.000194481	0.0027048	no
1161	NLGN2	2.08532	0.00019454	0.0027048	up
1162	TARS	2.15685	0.000195157	0.00271087	up
1163	NUDT3	2.58483	0.000195313	0.00271087	up
1164	R3HDM1	1.24461	0.000196278	0.00272192	up
1165	AP2A2	1.65384	0.000196723	0.00272282	up
1166	SMIM4	1.86356	0.000196905	0.00272282	up
1167	DNAJA1	3.10852	0.000197008	0.00272282	up
1168	CSNK2A1	1.79515	0.000197028	0.00272282	up
1169	TRIP11	1.19259	0.000197186	0.00272282	up
1170	TTC39B	1.54028	0.000198119	0.00273305	up
1171	TMEM41B	1.91393	0.000198265	0.00273305	up
1172	SSR1	2.1307	0.000198526	0.00273431	up
1173	TWSG1	2.77794	0.000198991	0.00273838	up
1174	WDR3	1.10559	0.000199725	0.00274376	up
1175	CCDC66	0.877852	0.000199813	0.00274376	no
1176	RAB3GAP2	1.48389	0.000199892	0.00274376	up
1177	CRTC2	2.52977	0.000201061	0.00275746	up
1178	TOR1AIP2	1.70528	0.00020177	0.00276391	up
1179	BLOC1S5	1.34737	0.000201874	0.00276391	up
1180	MCM10	1.8099	0.000202528	0.00277052	up
1181	TG	1.1051	0.000203013	0.00277479	up
1182	LAX1	2.3336	0.00020334	0.00277692	up
1183	GNA11	2.0552	0.000204228	0.00278498	up
1184	GRM3	1.22558	0.000204756	0.00278498	up
1185	SLC35G6	2.85871	0.000204809	0.00278498	up
1186	CD160	0.951751	0.000204833	0.00278498	no
1187	HOOK3	1.75374	0.000204962	0.00278498	up
1188	CTDSP2	1.32183	0.000204966	0.00278498	up
1189	BUD13	1.52821	0.000207005	0.00281032	up
1190	TRAIP	1.33027	0.000207566	0.00281557	up
1191	PTCD2	1.92201	0.0002081	0.00281851	up
1192	FAM83C	1.28547	0.000208132	0.00281851	up
1193	PRRC2A	1.36307	0.000208519	0.00282138	up
1194	BAZ2A	1.6957	0.000209077	0.00282656	up
1195	ACTR3	1.46488	0.000209922	0.00283408	up
1196	GLYR1	0.975917	0.000210018	0.00283408	no
1197	PCDHA10	1.5016	0.000210306	0.00283408	up
1198	SLC25A32	2.30696	0.000210335	0.00283408	up
1199	C1S	1.36546	0.000210912	0.00283889	up
1200	MTMR14	0.979968	0.000211044	0.00283889	no
1201	ZBTB7A	2.12674	0.000211473	0.00284111	up
1202	CPT2	1.27678	0.000211561	0.00284111	up
1203	MOB3B	1.14599	0.000212107	0.00284607	up
1204	MRFAP1L1	1.34406	0.00021258	0.00285006	up
1205	TRIB3	1.78455	0.000213161	0.00285165	up
1206	ZNF473	1.22993	0.000213161	0.00285165	up
1207	TRIM9	1.03135	0.000213356	0.00285165	up
1208	NFYC	1.11301	0.000213443	0.00285165	up
1209	AP3D1	2.02301	0.000213583	0.00285165	up
1210	CTSW	2.10903	0.000213759	0.00285165	up
1211	ZNF654	1.62235	0.000213937	0.00285166	up
1212	MKNK1	1.53374	0.000215321	0.00286723	up
1213	CCDC170	1.28984	0.000215497	0.00286723	up
1214	RBBP5	1.32548	0.000215637	0.00286723	up
1215	ZNF93	1.11209	0.000216013	0.00286986	up
1216	DNHD1	1.17786	0.00021722	0.00288206	up
1217	CELF1	1.20127	0.000217288	0.00288206	up
1218	CCDC7	0.828953	0.000217732	0.00288558	no
1219	UTRN	1.12993	0.000218001	0.00288566	up
1220	ZSCAN22	1.41946	0.000218096	0.00288566	up
1221	ZNF474	2.30932	0.000219638	0.00290368	up
1222	ZNF622	1.86789	0.000219948	0.0029054	up
1223	PLSCR4	1.32915	0.000221301	0.00292088	up
1224	RAD54L2	0.867553	0.000221815	0.00292527	no
1225	PACSIN2	1.68358	0.000222145	0.00292724	up
1226	HPS5	0.910709	0.000223293	0.00293784	no
1227	IFITM2	2.46356	0.000223314	0.00293784	up
1228	TBC1D5	0.670638	0.000224104	0.00294541	no
1229	SOGA1	1.85066	0.000224254	0.00294541	up
1230	GCHFR	1.72829	0.00022457	0.00294662	up
1231	NCBP2	1.42779	0.000225351	0.00294662	up
1232	TMPRSS7	1.96722	0.000225361	0.00294662	up
1233	PCDHGC3	0.789869	0.000225397	0.00294662	no
1234	KAT8	1.76941	0.000225534	0.00294662	up
1235	GIMAP2	1.25802	0.000225597	0.00294662	up
1236	TCF4	1.08529	0.000225624	0.00294662	up
1237	STK11IP	0.877894	0.000226027	0.00294947	no
1238	HOOK2	2.33474	0.000226208	0.00294947	up
1239	THADA	0.734572	0.000227101	0.00295873	no
1240	TOP2A	2.00866	0.000227335	0.00295939	up
1241	UQCRC2	2.1681	0.000227781	0.00296281	up
1242	CAPN1	4.14943	0.000228994	0.00297618	up
1243	CSNK1G2	2.18916	0.000229283	0.00297755	up
1244	MED27	1.34136	0.000229525	0.00297822	up
1245	LNP1	0.961341	0.000229704	0.00297822	no
1246	ZNF426	2.09491	0.000230128	0.00298002	up
1247	BDP1	1.32577	0.000230212	0.00298002	up
1248	H2AFY2	1.57111	0.000230455	0.00298078	up
1249	LRRC28	1.22932	0.000233002	0.0030113	up
1250	CAPNS1	2.81498	0.000233605	0.00301668	up
1251	DYRK3	1.03216	0.000234635	0.00302756	up
1252	SPRYD4	1.143	0.00023498	0.00302841	up
1253	CC2D2A	0.686407	0.000235076	0.00302841	no
1254	RAD51C	1.8355	0.000236106	0.00303925	up
1255	CHEK2	1.51056	0.000236624	0.0030435	up
1256	DMAP1	1.46111	0.000236859	0.00304409	up
1257	AARS	1.13706	0.000237216	0.00304626	up
1258	TNK1	0.986106	0.000237522	0.0030467	no
1259	UBAP2	1.19194	0.000237736	0.0030467	up
1260	ZCCHC7	1.63659	0.000237817	0.0030467	up
1261	MBD3	1.71577	0.000238143	0.00304822	up
1262	ZNF335	1.33104	0.000238313	0.00304822	up
1263	VWA7	1.49228	0.000240075	0.00306746	up
1264	RPL41	2.22932	0.000240198	0.00306746	up
1265	ST8SIA5	1.19985	0.000241394	0.0030781	up
1266	CPNE2	1.3646	0.000241412	0.0030781	up
1267	CCDC121	0.940995	0.000242065	0.00308309	no
1268	KIAA0040	1.32228	0.000242185	0.00308309	up
1269	SLC30A9	2.30639	0.000242945	0.00309032	up
1270	IRF5	1.19798	0.000243491	0.00309482	up
1271	MPPE1	1.56588	0.000244178	0.00310111	up
1272	OVCH1	1.12072	0.000244707	0.00310539	up
1273	ZNF236	0.854182	0.000245609	0.00311381	no
1274	PLA2G10	1.58817	0.000245756	0.00311381	up
1275	DISC1	0.900995	0.000247677	0.00313568	no
1276	ANKRD28	0.891517	0.000248312	0.00314126	no
1277	FFAR4	2.22211	0.000248535	0.00314162	up
1278	ZNF143	1.72259	0.00024901	0.00314283	up
1279	RAP1A	1.18995	0.00024902	0.00314283	up
1280	ZNF585A	1.02288	0.000251008	0.00316483	up
1281	ARID1B	0.815701	0.000251155	0.00316483	no
1282	CALCOCO1	1.29255	0.000251833	0.00316942	up
1283	PCID2	1.34704	0.000251912	0.00316942	up
1284	INPP5D	0.706123	0.000253039	0.00318112	no
1285	SFI1	1.04117	0.000254457	0.00319624	up
1286	ARHGEF33	1.28618	0.000254638	0.00319624	up
1287	C3orf38	1.20604	0.00025525	0.00320138	up
1288	IMPA1	0.943577	0.000255444	0.00320138	no
1289	NF2	1.84348	0.000256026	0.00320556	up
1290	TASP1	0.720033	0.000256175	0.00320556	no
1291	FNTA	0.962905	0.000257089	0.00321451	no
1292	COL27A1	1.19194	0.000257591	0.0032183	up
1293	SWAP70	1.65344	0.000258512	0.0032259	up
1294	DEF8	1.70075	0.000258599	0.0032259	up
1295	ONECUT1	1.3165	0.000259104	0.0032297	up
1296	FAHD1	1.28245	0.000260655	0.00324652	up
1297	SOCS4	2.18216	0.000261717	0.00325724	up
1298	BPIFB4	1.44621	0.000262189	0.0032584	up
1299	RPL9	2.32075	0.000262215	0.0032584	up
1300	F13A1	2.0429	0.000262647	0.00326072	up
1301	WDR61	1.023	0.000262805	0.00326072	up
1302	SLC12A9	1.58039	0.000263031	0.00326102	up
1303	FOXC1	1.46792	0.000263597	0.00326553	up
1304	CEP76	0.675601	0.000264055	0.0032687	no
1305	TCF3	1.34655	0.000265969	0.0032829	up
1306	KAT6B	0.819684	0.000266355	0.0032829	no
1307	KDM6B	1.15958	0.000266369	0.0032829	up
1308	NPFFR1	1.72841	0.000266413	0.0032829	up
1309	FAM200B	1.46829	0.000266546	0.0032829	up
1310	ASAP2	0.890097	0.000266569	0.0032829	no
1311	METTL1	1.58348	0.000266626	0.0032829	up
1312	FBXL13	0.734835	0.000267165	0.00328455	no
1313	TADA2B	1.07174	0.000267322	0.00328455	up
1314	IST1	1.13527	0.000267371	0.00328455	up
1315	MANSC1	1.10662	0.000267746	0.00328666	up
1316	C6orf62	2.70677	0.000268316	0.00329115	up
1317	MBD4	1.47381	0.000269248	0.00329921	up
1318	ZSCAN16	1.12972	0.000269382	0.00329921	up
1319	TMEM64	1.15928	0.000270104	0.00330555	up
1320	AMHR2	3.0277	0.000273022	0.00333873	up
1321	ACO1	1.7664	0.000273256	0.00333906	up
1322	C6orf47	1.58737	0.000273777	0.0033429	up
1323	GTF2E2	1.43575	0.000274131	0.00334469	up
1324	CTBP1	1.24638	0.000275144	0.00335452	up
1325	AKR7A3	1.50096	0.000277052	0.00337522	up
1326	STK11	1.83812	0.000277267	0.0033753	up
1327	CD79B	1.36519	0.000277749	0.00337681	up
1328	UBXN11	1.07763	0.00027781	0.00337681	up
1329	MAPK8IP1	1.42522	0.000278483	0.00338245	up
1330	SPDEF	1.57394	0.000278693	0.00338245	up
1331	EPS8	1.04073	0.000279949	0.00339515	up
1332	HIST1H4C	5.2364	0.000280676	0.00339963	up
1333	CRY2	1.1144	0.00028074	0.00339963	up
1334	LRRC57	1.73434	0.000282026	0.00340918	up
1335	NR2C2	1.05656	0.000282034	0.00340918	up
1336	PIP5K1A	1.47462	0.000282233	0.00340918	up
1337	RIN1	1.71364	0.000282374	0.00340918	up
1338	ARNT	1.82817	0.000283294	0.00341774	up
1339	HIST1H2BD	3.31616	0.000283697	0.00342005	up
1340	AGER	1.85854	0.000283963	0.00342069	up
1341	COMMD4	1.43934	0.00028563	0.00343821	up
1342	KHDRBS1	1.6665	0.000286384	0.00344471	up
1343	NFATC2IP	1.38114	0.000287022	0.00344839	up
1344	CHAF1A	1.12809	0.000287119	0.00344839	up
1345	TAX1BP1	1.34	0.00028733	0.00344839	up
1346	SLC2A2	1.56641	0.000288374	0.00345835	up
1347	GTF2A2	1.65776	0.000290533	0.00347952	up
1348	UHMK1	1.59153	0.000290571	0.00347952	up
1349	NCOA3	1.35803	0.000291218	0.00348469	up
1350	ALDH9A1	1.17502	0.000292505	0.00349705	up
1351	SLC23A2	1.07265	0.000292685	0.00349705	up
1352	ZNF714	0.927392	0.000293327	0.00350213	no
1353	TMED5	1.1538	0.000294757	0.00351661	up
1354	PCDHA9	1.1943	0.000295017	0.00351668	up
1355	SNX30	1.5031	0.000295366	0.00351668	up
1356	ANKRD13B	0.890837	0.000295417	0.00351668	no
1357	YES1	2.3361	0.000297118	0.00353432	up
1358	PIAS4	1.48212	0.000298104	0.00354181	up
1359	KIF26A	1.40886	0.000298461	0.00354181	up
1360	GSPT1	1.77517	0.000298464	0.00354181	up
1361	ALKBH7	2.63945	0.000298625	0.00354181	up
1362	DDR2	1.25625	0.000300116	0.00355689	up
1363	LGALS3	2.09113	0.000300551	0.00355943	up
1364	ZSCAN12	0.962838	0.000301284	0.00356549	no
1365	PCDHGA6	1.00227	0.000303264	0.00358576	up
1366	CHTOP	1.24764	0.000303441	0.00358576	up
1367	TM6SF2	1.3004	0.000304745	0.00359476	up
1368	PTPRM	2.31311	0.000304817	0.00359476	up
1369	SNRPF	1.20425	0.000304871	0.00359476	up
1370	CLIP4	1.12356	0.000306152	0.00360485	up
1371	CRISPLD2	1.76277	0.000306173	0.00360485	up
1372	MTHFD2L	0.875967	0.000306702	0.00360844	no
1373	IL4R	1.50298	0.000309576	0.0036396	up
1374	MKRN1	1.45909	0.000312	0.00366543	up
1375	SF3A2	1.26039	0.000312344	0.00366654	up
1376	DTWD1	1.18058	0.000312549	0.00366654	up
1377	SPPL3	1.26739	0.000313259	0.00367019	up
1378	GNE	1.9506	0.000313314	0.00367019	up
1379	MYL3	0.948973	0.000313922	0.00367464	no
1380	CSNK2A2	1.24529	0.000315174	0.00368662	up
1381	CAMKMT	0.669895	0.000315968	0.00369323	no
1382	ZNF347	1.49429	0.000316205	0.00369333	up
1383	TPP1	1.10527	0.000317852	0.00370988	up
1384	HSF5	1.22484	0.00032059	0.00373841	up
1385	ZBTB8B	1.67254	0.000320759	0.00373841	up
1386	RAB37	1.081	0.000321653	0.00374128	up
1387	G0S2	-1.10753	0.00032185	0.00374128	down
1388	CREBL2	1.24049	0.000321928	0.00374128	up
1389	MYO1A	2.44436	0.000321933	0.00374128	up
1390	CETP	2.57972	0.00032349	0.00375353	up
1391	SCAPER	0.681934	0.000323503	0.00375353	no
1392	RELA	1.71732	0.000323684	0.00375353	up
1393	NAPG	1.84699	0.000325109	0.00376734	up
1394	ZNF799	1.11601	0.00032545	0.00376859	up
1395	ALG8	1.43323	0.000325744	0.00376928	up
1396	FZR1	1.56526	0.000326339	0.00377347	up
1397	PYGL	1.46489	0.000327469	0.00378008	up
1398	SEC62	1.78014	0.000327555	0.00378008	up
1399	TTLL1	1.05928	0.000327613	0.00378008	up
1400	C2CD3	1.21248	0.000328274	0.00378499	up
1401	ZFAND1	0.951041	0.000330681	0.00380782	no
1402	MAPK14	1.10122	0.000330725	0.00380782	up
1403	CD164	1.15978	0.000331526	0.00381384	up
1404	IPO5	1.47494	0.00033172	0.00381384	up
1405	LMBRD2	2.27919	0.000332029	0.00381467	up
1406	ARL11	1.56647	0.000333197	0.00382472	up
1407	ELMO2	1.08366	0.000333377	0.00382472	up
1408	YME1L1	1.43584	0.000334181	0.00383121	up
1409	POLR2E	2.31671	0.00033618	0.0038514	up
1410	ACP1	1.46762	0.000336889	0.00385539	up
1411	ZBTB49	0.902946	0.000337006	0.00385539	no
1412	F11R	1.17975	0.00033749	0.00385819	up
1413	SLC25A45	1.70557	0.000338199	0.00386356	up
1414	SRSF2	1.43732	0.000339385	0.00387092	up
1415	FER	0.98648	0.000339446	0.00387092	no
1416	CHUK	1.18584	0.000339563	0.00387092	up
1417	GADD45B	2.66872	0.000342298	0.00389834	up
1418	TTC33	1.79459	0.000342591	0.00389834	up
1419	C2orf81	2.4692	0.000342693	0.00389834	up
1420	SMG8	1.22183	0.000344857	0.00392019	up
1421	RAB30	1.41121	0.000345456	0.00392424	up
1422	ACSM5	1.26176	0.000346838	0.00393348	up
1423	FAM32A	2.40255	0.00034697	0.00393348	up
1424	CDS2	1.04814	0.000347257	0.00393348	up
1425	MRPL9	0.838107	0.000347314	0.00393348	no
1426	PCGF3	1.08466	0.000347488	0.00393348	up
1427	BTBD10	0.706466	0.000348798	0.00394555	no
1428	ARHGAP19	1.1757	0.000350284	0.00395958	up
1429	MTRR	1.42322	0.000352015	0.00397637	up
1430	CCDC68	-1.34456	0.000352407	0.003978	down
1431	ZFX	1.34024	0.000352913	0.00398093	up
1432	TMEM201	0.850975	0.000353498	0.00398475	no
1433	DTD2	1.18159	0.000353813	0.00398552	up
1434	PRR14L	1.61357	0.000354814	0.00399401	up
1435	RBMS2	1.43371	0.000355939	0.00400226	up
1436	CPSF3	1.05886	0.000356608	0.00400226	up
1437	PIWIL2	2.72359	0.000356621	0.00400226	up
1438	ARHGEF1	1.76594	0.000356672	0.00400226	up
1439	MED29	2.17964	0.000356837	0.00400226	up
1440	PI4KB	1.47874	0.000357035	0.00400226	up
1441	BSG	3.1809	0.000357395	0.00400296	up
1442	SPICE1	1.79496	0.000357593	0.00400296	up
1443	TPMT	2.05165	0.000359351	0.00401985	up
1444	PRRC2B	1.15597	0.000361045	0.004036	up
1445	ITGAX	1.51571	0.000361566	0.00403903	up
1446	FAF2	1.14683	0.000363312	0.00405344	up
1447	MSRA	0.88581	0.000363358	0.00405344	no
1448	AP1M1	1.51782	0.000363615	0.00405351	up
1449	TSPAN3	1.5447	0.000364395	0.00405939	up
1450	BCAS3	0.996216	0.000365684	0.00407095	no
1451	MOB3A	2.71024	0.00036702	0.004083	up
1452	PHKA2	1.51369	0.000367444	0.0040849	up
1453	PDZD2	1.48256	0.000367697	0.0040849	up
1454	KRTCAP2	1.30293	0.000368162	0.00408511	up
1455	SRCAP	1.27907	0.000368221	0.00408511	up
1456	KCNJ2	-1.94376	0.000368975	0.00409066	down
1457	CMTM7	0.947383	0.000369802	0.00409692	no
1458	PLIN3	2.60188	0.000370048	0.00409692	up
1459	AZIN1	0.834961	0.00037046	0.00409824	no
1460	GPR160	2.06986	0.000370784	0.00409824	up
1461	BRD9	1.2349	0.000370929	0.00409824	up
1462	MRS2	1.33439	0.000371505	0.00410181	up
1463	MAST2	1.60059	0.000372337	0.00410662	up
1464	SNX10	1.47369	0.00037245	0.00410662	up
1465	CHRNA2	2.63762	0.000373239	0.00411205	up
1466	SPTAN1	1.3933	0.000373468	0.00411205	up
1467	FTO	1.16366	0.000373707	0.00411205	up
1468	BRINP2	-1.34514	0.000374773	0.0041173	down
1469	SYAP1	1.58871	0.000374854	0.0041173	up
1470	MAPK9	1.18456	0.000374949	0.0041173	up
1471	MLH1	0.841276	0.00037544	0.00411988	no
1472	WIZ	1.99895	0.000376386	0.00412746	up
1473	CEACAM19	1.48576	0.000379076	0.00415253	up
1474	SLIT1	1.46017	0.000379186	0.00415253	up
1475	ZNF142	1.92147	0.000380129	0.00415829	up
1476	COLEC12	2.35052	0.000380227	0.00415829	up
1477	SPEG	1.04432	0.000380851	0.00415914	up
1478	CPNE9	1.17957	0.000380981	0.00415914	up
1479	PEX12	0.940095	0.000381079	0.00415914	no
1480	SARS	1.10412	0.000381414	0.00415999	up
1481	SH2B1	1.45458	0.000382193	0.00416567	up
1482	ZNF75A	1.14409	0.000383243	0.0041721	up
1483	COA5	1.10549	0.0003833	0.0041721	up
1484	MTUS1	1.50048	0.000384116	0.0041761	up
1485	F11	1.06103	0.000384185	0.0041761	up
1486	APBB2	1.31542	0.000384511	0.00417684	up
1487	COQ7	0.864968	0.000385314	0.00418274	no
1488	WLS	0.619704	0.000386559	0.00419344	no
1489	SYTL2	2.79602	0.00038719	0.00419746	up
1490	SOX6	0.858926	0.000388907	0.00421324	no
1491	CTSK	1.95269	0.000390231	0.00422167	up
1492	MAPT	0.979816	0.000390347	0.00422167	no
1493	YIPF4	1.35544	0.000390492	0.00422167	up
1494	HELZ	1.20849	0.000390731	0.00422167	up
1495	FST	-1.60579	0.000391392	0.00422598	down
1496	RPL23A	1.41309	0.000392074	0.00423052	up
1497	SLC12A7	2.09562	0.000393169	0.00423905	up
1498	TMEM212	2.46167	0.000393389	0.00423905	up
1499	GFM2	1.41969	0.00039473	0.0042485	up
1500	PRSS21	2.55054	0.000394793	0.0042485	up
1501	GALP	2.05823	0.000395316	0.0042513	up
1502	QRICH1	0.944923	0.000396708	0.00426343	no
1503	PPFIBP1	1.13892	0.000397238	0.00426628	up
1504	CD80	1.25226	0.000397647	0.00426783	up
1505	POLRMT	1.88299	0.00039823	0.00426871	up
1506	LONP2	0.976555	0.000398999	0.00426871	no
1507	MYL12B	2.71845	0.000399409	0.00426871	up
1508	HAS3	0.981346	0.000399562	0.00426871	no
1509	MMP13	1.65245	0.000399793	0.00426871	up
1510	LRFN1	2.42599	0.00039987	0.00426871	up
1511	ATXN7L3	1.88855	0.000399888	0.00426871	up
1512	DDX19A	1.23928	0.000399959	0.00426871	up
1513	COL3A1	-1.1019	0.000400109	0.00426871	down
1514	SLC35B3	1.19231	0.00040047	0.00426969	up
1515	VEPH1	-1.20492	0.000400729	0.00426969	down
1516	TFB2M	1.29662	0.000401161	0.00427069	up
1517	NACA	1.70951	0.000401409	0.00427069	up
1518	OTX1	1.80895	0.000401617	0.00427069	up
1519	ZBED3	0.993192	0.000403436	0.00428246	no
1520	ABCG4	1.76049	0.000403705	0.00428246	up
1521	DCAF10	1.32005	0.000403752	0.00428246	up
1522	LSMEM2	1.14536	0.000403785	0.00428246	up
1523	GLMN	1.18945	0.000405222	0.00429488	up
1524	TRUB2	0.964509	0.000405869	0.00429891	no
1525	TNS4	2.85181	0.000410006	0.00433829	up
1526	RPS18	1.05395	0.000410124	0.00433829	up
1527	NFS1	1.23527	0.000411083	0.00434558	up
1528	B3GAT3	1.84014	0.000411617	0.00434838	up
1529	IGF1	1.0327	0.000412434	0.00435416	up
1530	DEGS1	1.93685	0.000413245	0.00435925	up
1531	DUS4L	0.833019	0.000413457	0.00435925	no
1532	PRPF8	1.78463	0.000414212	0.00436437	up
1533	CAMKK2	1.50619	0.000415339	0.00437339	up
1534	ZNF554	1.37171	0.000415744	0.0043748	up
1535	NADK2	1.63987	0.000417617	0.00438974	up
1536	DHH	2.89598	0.000417708	0.00438974	up
1537	ZNF780B	0.970284	0.000418474	0.00439493	no
1538	MAP2K2	2.02899	0.000419179	0.00439947	up
1539	UNC45A	1.89376	0.000420781	0.00441342	up
1540	CDK5RAP1	1.12481	0.000421975	0.00442116	up
1541	ANKFY1	1.17872	0.000422172	0.00442116	up
1542	PARN	0.785085	0.000422517	0.00442116	no
1543	SLC25A2	1.10979	0.000422615	0.00442116	up
1544	CDC42EP4	1.15323	0.000423443	0.00442695	up
1545	USP9X	1.95715	0.000424048	0.00442971	up
1546	PLEKHJ1	1.23708	0.000424256	0.00442971	up
1547	RANBP9	1.5857	0.000426791	0.00445073	up
1548	VPS53	1.13285	0.00042682	0.00445073	up
1549	CBX8	2.56257	0.000427524	0.00445519	up
1550	MRPL54	2.24595	0.000428648	0.00446402	up
1551	TLN1	2.74011	0.000429917	0.00447375	up
1552	PTK2B	0.88557	0.000430137	0.00447375	no
1553	RHOA	2.51656	0.00043122	0.00448174	up
1554	KPNA1	1.06685	0.00043146	0.00448174	up
1555	LSM1	1.34631	0.000431794	0.00448232	up
1556	FGD6	1.10538	0.000433968	0.004502	up
1557	ZMYND11	0.906489	0.000434517	0.0045048	no
1558	SLBP	1.4446	0.000435031	0.00450723	up
1559	PLVAP	1.43835	0.000435759	0.00451188	up
1560	VRK3	2.13887	0.000436119	0.00451271	up
1561	TAC1	1.21308	0.000436609	0.00451489	up
1562	ELAVL3	1.82397	0.000438094	0.00452735	up
1563	CWC27	0.870223	0.000440327	0.00454751	no
1564	PHLPP2	0.86065	0.000440901	0.00455053	no
1565	LZTS3	1.94431	0.0004413	0.00455174	up
1566	MMP21	1.42906	0.000442392	0.00455959	up
1567	SNRNP48	1.44579	0.000442755	0.00455959	up
1568	KCTD20	1.03764	0.000442909	0.00455959	up
1569	CLDN1	-1.87234	0.000444375	0.00457177	down
1570	SLC25A23	1.82663	0.000444671	0.0045719	up
1571	STAR	0.976506	0.000445141	0.00457382	no
1572	ZC3H7B	1.46154	0.000445441	0.00457399	up
1573	PPP4R2	1.10818	0.000450246	0.00461557	up
1574	PEPD	1.06876	0.000450623	0.00461557	up
1575	PDE2A	1.78478	0.000450726	0.00461557	up
1576	CST6	1.18246	0.000450898	0.00461557	up
1577	TRIP6	1.81988	0.000450921	0.00461557	up
1578	CUL4B	-1.02909	0.000451476	0.00461831	down
1579	EN2	1.35477	0.000452068	0.00461831	up
1580	HELLS	1.25886	0.000452249	0.00461831	up
1581	ANKRD22	2.61225	0.000452332	0.00461831	up
1582	LILRB1	1.73094	0.00045297	0.0046219	up
1583	PCK1	1.55292	0.000453396	0.00462332	up
1584	EIF2AK2	1.38854	0.000454003	0.00462659	up
1585	EXOC2	1.67308	0.000454687	0.00462804	up
1586	ELP5	1.16518	0.000454719	0.00462804	up
1587	TDRP	1.07882	0.000456121	0.00463938	up
1588	IMMP2L	0.726635	0.000457274	0.00464818	no
1589	C10orf55	1.98658	0.000459081	0.00466362	up
1590	MBD6	0.990719	0.000460935	0.00467951	no
1591	SBF2	0.943656	0.000461937	0.00468575	no
1592	STARD10	1.90584	0.000462131	0.00468575	up
1593	RGS5	2.42164	0.00046291	0.004689	up
1594	CCHCR1	2.34079	0.000463281	0.004689	up
1595	SLC38A2	1.5926	0.000463434	0.004689	up
1596	CCNI	1.16254	0.000463774	0.004689	up
1597	MAP4	1.23831	0.000463904	0.004689	up
1598	PPP4C	2.04559	0.000464539	0.00469248	up
1599	MTMR3	0.823856	0.00046491	0.00469329	no
1600	WDR46	1.49096	0.000465221	0.0046935	up
1601	RNF4	1.20779	0.000466243	0.00470088	up
1602	RPS19BP1	2.01278	0.00046728	0.00470839	up
1603	PDE4D	1.00681	0.00046798	0.00471249	up
1604	IAH1	1.42259	0.000468451	0.0047143	up
1605	BET1L	1.78242	0.000468792	0.00471479	up
1606	CACNG2	2.203	0.000470318	0.00472458	up
1607	STAM2	0.969072	0.000470497	0.00472458	no
1608	LYRM9	1.30789	0.000470756	0.00472458	up
1609	EDEM3	1.699	0.000470936	0.00472458	up
1610	SOX4	1.94011	0.00047192	0.00473151	up
1611	ITGAE	1.65581	0.000473546	0.00474212	up
1612	RNF24	1.22538	0.000473566	0.00474212	up
1613	SLC25A24	1.46012	0.000474101	0.00474364	up
1614	ZNF621	1.28995	0.000474305	0.00474364	up
1615	AP1S2	1.39754	0.000475157	0.00474921	up
1616	DCLRE1C	0.751496	0.000477612	0.00476562	no
1617	RIC8A	1.80208	0.000477629	0.00476562	up
1618	ZNF14	1.35121	0.000477683	0.00476562	up
1619	SEC61A2	1.82103	0.000480076	0.00478094	up
1620	SRRM3	1.4636	0.000480092	0.00478094	up
1621	BMF	1.23375	0.000480108	0.00478094	up
1622	SCAMP4	1.65451	0.000481048	0.00478734	up
1623	PLCH2	1.44272	0.000481381	0.00478771	up
1624	ZNF639	1.8634	0.000482323	0.00479009	up
1625	TXNDC5	2.16777	0.000482479	0.00479009	up
1626	STT3B	1.49047	0.000482534	0.00479009	up
1627	DCAF6	1.33066	0.000482807	0.00479009	up
1628	CDHR2	1.71296	0.000483669	0.00479569	up
1629	SLCO1C1	1.22626	0.000484876	0.00480471	up
1630	EIF4G3	1.19362	0.000485505	0.00480723	up
1631	SIPA1L1	0.692873	0.000485846	0.00480723	no
1632	SIRT3	0.908819	0.000486024	0.00480723	no
1633	CA2	-1.59702	0.000486877	0.00481156	down
1634	ACKR3	1.32589	0.000487058	0.00481156	up
1635	RGPD1	0.825263	0.000487659	0.00481337	no
1636	CARM1	2.03477	0.000487968	0.00481337	up
1637	FLAD1	1.39482	0.000488524	0.00481337	up
1638	PGA3	1.85322	0.000488741	0.00481337	up
1639	PAN3	0.919789	0.000488875	0.00481337	no
1640	PTPRC	1.76696	0.000489303	0.00481337	up
1641	KNG1	2.12381	0.000489329	0.00481337	up
1642	CREB5	1.02972	0.000490902	0.0048259	up
1643	EHBP1	1.00407	0.000492139	0.00483323	up
1644	ALOX15	1.85827	0.000492246	0.00483323	up
1645	KPNA5	1.04335	0.00049378	0.00484535	up
1646	HPS1	1.37621	0.000494553	0.00484732	up
1647	CNIH4	2.94664	0.000494723	0.00484732	up
1648	FAM160B1	1.41873	0.000494882	0.00484732	up
1649	RAD9A	1.01271	0.000495315	0.00484862	up
1650	CTNNBIP1	1.57109	0.000496429	0.00485658	up
1651	INPP5K	1.64116	0.000497891	0.00486793	up
1652	CC2D1A	1.49517	0.000499205	0.0048719	up
1653	PCNP	2.36072	0.000499288	0.0048719	up
1654	DNPEP	1.43547	0.000499637	0.0048719	up
1655	F2	1.26602	0.000500061	0.0048719	up
1656	SCML1	1.61674	0.000500142	0.0048719	up
1657	PELI2	0.875009	0.000500483	0.0048719	no
1658	PPP2R3A	0.894291	0.000500943	0.0048719	no
1659	MR1	1.7257	0.000501085	0.0048719	up
1660	LYPD6	1.1919	0.000501249	0.0048719	up
1661	TIMM17B	1.66167	0.000501314	0.0048719	up
1662	ARHGAP4	1.54487	0.000502383	0.00487934	up
1663	TOM1L2	0.98252	0.000503126	0.00488362	no
1664	SACM1L	0.937822	0.00050391	0.00488811	no
1665	TAF10	0.996963	0.000504194	0.00488811	no
1666	CLDND1	1.46343	0.000504771	0.00489076	up
1667	PNPT1	0.949473	0.000505907	0.00489884	no
1668	COPB1	1.31409	0.000509607	0.0049317	up
1669	CMBL	2.44626	0.000511095	0.00494122	up
1670	C16orf91	1.92516	0.000511203	0.00494122	up
1671	FAM136A	2.34079	0.00051276	0.0049533	up
1672	RIPPLY2	1.51049	0.000514382	0.004966	up
1673	NOL6	1.20611	0.000516435	0.00497938	up
1674	S1PR5	2.05049	0.00051645	0.00497938	up
1675	SV2C	1.11591	0.000516775	0.00497938	up
1676	TM4SF18	1.88213	0.000517002	0.00497938	up
1677	KDM2A	1.394	0.000517404	0.00498029	up
1678	VSIG1	-1.25212	0.000518727	0.00499004	down
1679	DNM1L	1.74307	0.000519607	0.00499553	up
1680	TRIP10	1.53728	0.000520922	0.00500519	up
1681	TBC1D1	1.18278	0.000522848	0.00501778	up
1682	CDKL5	0.945764	0.000522853	0.00501778	no
1683	EIF6	1.00693	0.000525193	0.00503724	up
1684	ICOS	1.79992	0.000526455	0.0050456	up
1685	GTPBP3	1.2929	0.000527082	0.0050456	up
1686	PHKG2	1.355	0.000527593	0.0050456	up
1687	CERS2	1.78625	0.000527601	0.0050456	up
1688	CD8B	1.04433	0.000527713	0.0050456	up
1689	USP10	1.39981	0.000527941	0.0050456	up
1690	FAM8A1	2.09986	0.000528613	0.00504834	up
1691	SLAIN2	1.54003	0.000529111	0.00504834	up
1692	PRPF3	1.25226	0.000529166	0.00504834	up
1693	PCDHA5	1.2007	0.000529708	0.00505053	up
1694	ZCCHC4	1.08409	0.000530614	0.00505318	up
1695	WDR24	1.60782	0.000530758	0.00505318	up
1696	KCNB1	1.28216	0.000530925	0.00505318	up
1697	PODNL1	2.27693	0.000532313	0.0050634	up
1698	USP44	1.5066	0.00053292	0.0050662	up
1699	HSPA2	1.99716	0.000533705	0.00507054	up
1700	FNIP1	1.03641	0.000534112	0.00507054	up
1701	AP3B1	0.714765	0.00053432	0.00507054	no
1702	MTRF1	1.51256	0.000535085	0.00507078	up
1703	PTPRJ	1.37466	0.000535278	0.00507078	up
1704	MPDZ	1.79715	0.000535288	0.00507078	up
1705	SH3TC1	1.23456	0.000537334	0.0050856	up
1706	DUSP9	1.59324	0.000537482	0.0050856	up
1707	MLF1	0.871989	0.000538489	0.00509214	no
1708	CUBN	1.50794	0.000539775	0.00510131	up
1709	FTSJ3	1.01488	0.000542233	0.00512155	up
1710	WNT5A	-2.03975	0.000544338	0.00513843	down
1711	UBE2R2	1.50996	0.000545113	0.00514252	up
1712	RNF128	-1.12068	0.000545409	0.00514252	down
1713	ADCY4	-1.55701	0.00054623	0.00514726	down
1714	MYBL2	1.75312	0.000547021	0.0051517	up
1715	CPNE7	2.36975	0.000548025	0.00515815	up
1716	RBCK1	1.04671	0.000549263	0.00516679	up
1717	FAM120C	1.08408	0.000550172	0.00517232	up
1718	IL10	1.46629	0.000550821	0.00517541	up
1719	GFOD1	1.16122	0.0005521	0.00518441	up
1720	MTURN	0.966144	0.000552774	0.00518772	no
1721	FAM210A	1.8063	0.000554421	0.00520015	up
1722	NAGA	1.28694	0.000555247	0.00520488	up
1723	PIGG	1.0288	0.000556896	0.0052173	up
1724	STARD13	2.03909	0.000558392	0.00522829	up
1725	NFXL1	0.786626	0.000558727	0.00522839	no
1726	APOL3	1.69875	0.000560445	0.00524143	up
1727	MCCC2	0.7104	0.000564522	0.0052765	no
1728	USP42	1.23648	0.000565393	0.00528158	up
1729	MED26	0.832002	0.000565939	0.00528363	no
1730	GAPDHS	1.65397	0.000567586	0.00529594	up
1731	PPM1E	0.785378	0.000568034	0.00529705	no
1732	ANKRD36	0.960487	0.000569095	0.00530262	no
1733	FER1L6	1.14854	0.000569568	0.00530262	up
1734	KDM5B	1.6555	0.000569617	0.00530262	up
1735	PRPSAP1	2.55434	0.000571107	0.00531343	up
1736	KIAA1586	1.2888	0.000571734	0.0053153	up
1737	ACAP3	1.25183	0.000571966	0.0053153	up
1738	KRTAP17-1	2.23944	0.000573613	0.00532754	up
1739	LONP1	2.04885	0.0005743	0.00533085	up
1740	CD74	1.01952	0.000574839	0.00533279	up
1741	PCDHA2	1.22048	0.000576301	0.00534328	up
1742	ACRBP	2.09002	0.000576939	0.00534612	up
1743	SNAPIN	1.93448	0.000580754	0.00537839	up
1744	PARPBP	1.02642	0.000583334	0.00539469	up
1745	FLYWCH1	1.37037	0.000583596	0.00539469	up
1746	AMT	2.04291	0.000583684	0.00539469	up
1747	FUT1	1.71005	0.000583851	0.00539469	up
1748	POFUT1	1.4244	0.000585107	0.00540107	up
1749	CRIP3	1.35419	0.000585211	0.00540107	up
1750	QARS	1.12351	0.000587181	0.00541605	up
1751	GAS7	1.11934	0.000587505	0.00541605	up
1752	RPL18	1.06193	0.000588471	0.00542186	up
1753	TNIP2	1.05118	0.000590542	0.00543784	up
1754	ENDOV	1.09848	0.000595274	0.00547829	up
1755	CNN2	2.39485	0.000595992	0.00548177	up
1756	SSH2	1.01876	0.000596874	0.00548675	up
1757	B4GALNT3	0.832739	0.000599791	0.00551001	no
1758	PAQR6	1.48301	0.000600087	0.00551001	up
1759	COA1	0.911091	0.000600673	0.00551226	no
1760	MED10	1.31103	0.000601318	0.00551504	up
1761	GAN	0.937877	0.000601789	0.00551623	no
1762	SCGB3A2	-0.955214	0.000602729	0.00552171	no
1763	SMG6	0.951382	0.000603756	0.00552632	no
1764	EXOC4	0.597817	0.000603917	0.00552632	no
1765	ZNF148	1.09103	0.000604512	0.00552707	up
1766	C20orf194	1.29124	0.000604684	0.00552707	up
1767	TRABD2B	0.689655	0.000605313	0.00552969	no
1768	BTN3A1	1.82813	0.000605904	0.00553196	up
1769	C12orf49	1.93477	0.000606702	0.00553611	up
1770	RNF43	1.50892	0.00060963	0.00555969	up
1771	METTL9	0.92469	0.000610633	0.00556569	no
1772	RTN4RL2	1.88292	0.000612892	0.00558076	up
1773	MEA1	1.49032	0.000612978	0.00558076	up
1774	DPP9	1.90789	0.000615397	0.00559729	up
1775	TM9SF4	1.43708	0.000615487	0.00559729	up
1776	RDH12	0.819399	0.000616198	0.00559883	no
1777	ZNF443	0.903473	0.000616592	0.00559883	no
1778	MOAP1	2.77528	0.000616697	0.00559883	up
1779	C16orf58	1.00376	0.000618531	0.00561233	up
1780	SART1	1.51499	0.000624891	0.00566685	up
1781	SLC47A2	1.12285	0.000627323	0.00568571	up
1782	CX3CL1	-1.73191	0.000628195	0.00569042	down
1783	NDUFAF1	1.35084	0.000630751	0.00571037	up
1784	MMGT1	1.35192	0.000632758	0.00572532	up
1785	EDC4	1.48278	0.000635015	0.00574253	up
1786	MEGF11	0.901267	0.000635942	0.00574769	no
1787	TPH1	0.62323	0.000637266	0.00575371	no
1788	MT-CO2	-1.03335	0.000637321	0.00575371	down
1789	CDYL	1.21566	0.000639247	0.00576787	up
1790	GLDC	1.169	0.000640616	0.005777	up
1791	PACRGL	0.557719	0.000641652	0.00578311	no
1792	EMC9	-0.952918	0.000645891	0.00581806	no
1793	EARS2	1.06305	0.000648717	0.00584026	up
1794	FANCA	1.15288	0.000650328	0.00585151	up
1795	ASPG	1.63892	0.00065079	0.0058524	up
1796	JMJD1C	0.70977	0.000651999	0.00585691	no
1797	TOP3B	0.898594	0.000652207	0.00585691	no
1798	MELK	1.2317	0.000652515	0.00585691	up
1799	SGTA	1.53466	0.000653017	0.00585691	up
1800	USE1	1.52058	0.000653106	0.00585691	up
1801	ANK2	0.861954	0.000654081	0.0058624	no
1802	GALK2	1.15604	0.000654776	0.00586536	up
1803	NCCRP1	1.99233	0.000655861	0.00587183	up
1804	TM7SF2	1.12911	0.000656602	0.00587521	up
1805	C1orf56	1.66155	0.000657482	0.00587982	up
1806	CHERP	0.84124	0.000660245	0.00590126	no
1807	PDE12	0.952177	0.000662061	0.00591421	no
1808	GLG1	1.5519	0.000662928	0.00591868	up
1809	KAT2A	1.23694	0.000664155	0.00592636	up
1810	GAS8	1.0483	0.000664534	0.00592647	up
1811	VEGFA	-1.49739	0.000669423	0.00596677	down
1812	PARP6	1.36169	0.000670253	0.00597087	up
1813	SH3YL1	1.57888	0.000670814	0.00597171	up
1814	MYO9B	1.7335	0.000671086	0.00597171	up
1815	HDAC4	0.809638	0.000673847	0.00599297	no
1816	CLU	1.60105	0.000675285	0.00600245	up
1817	TMEM259	2.22331	0.000676856	0.00601311	up
1818	PSMC4	1.30694	0.00067913	0.00602125	up
1819	DOCK4	1.30836	0.000679305	0.00602125	up
1820	RAET1G	1.10167	0.00067942	0.00602125	up
1821	C1RL	1.55292	0.000679816	0.00602125	up
1822	MCUR1	1.38661	0.000679869	0.00602125	up
1823	TGFBR2	2.01701	0.000680011	0.00602125	up
1824	IMP3	1.37279	0.000682339	0.00603603	up
1825	NPIPB4	0.82814	0.000682577	0.00603603	no
1826	TSPYL1	0.80103	0.000682927	0.00603603	no
1827	PXK	0.780718	0.000683612	0.00603603	no
1828	SF3B4	1.35603	0.000683779	0.00603603	up
1829	DIS3L2	0.791227	0.000683924	0.00603603	no
1830	RBM6	1.05378	0.000684518	0.00603797	up
1831	ARF5	1.49515	0.000684915	0.00603817	up
1832	SMIM9	1.24641	0.000686295	0.00604704	up
1833	PSMB6	1.8766	0.000691279	0.00608763	up
1834	NDUFB6	1.79929	0.000692068	0.00608788	up
1835	POLR2L	2.10651	0.000692666	0.00608788	up
1836	CPNE1	1.08138	0.000692984	0.00608788	up
1837	NRM	1.17795	0.000693083	0.00608788	up
1838	NSFL1C	0.940309	0.000693194	0.00608788	no
1839	IMPA2	2.28916	0.000694029	0.00609191	up
1840	RGL1	0.772615	0.000695557	0.0061008	no
1841	EDEM1	1.719	0.000695798	0.0061008	up
1842	RELL1	1.0168	0.000697377	0.00611133	up
1843	DNAH1	0.801593	0.000697976	0.00611325	no
1844	ARL2BP	1.88686	0.000699785	0.00612577	up
1845	VPS11	1.19865	0.0007014	0.00613659	up
1846	ACSS1	0.82623	0.000702529	0.00614314	no
1847	ZNF500	1.32584	0.000704086	0.00615341	up
1848	CHMP5	2.37653	0.000705784	0.00616491	up
1849	ERLIN1	0.673037	0.000706641	0.00616592	no
1850	KCTD7	1.00882	0.000706663	0.00616592	up
1851	SMIM13	1.24834	0.000707154	0.00616687	up
1852	OTUB1	1.61198	0.000709526	0.00618422	up
1853	TLE2	1.50283	0.000711492	0.00619371	up
1854	ADCY10	1.28182	0.000712105	0.00619371	up
1855	SULF2	0.762546	0.000712159	0.00619371	no
1856	ARHGEF11	0.774124	0.00071252	0.00619371	no
1857	CASP8	1.19831	0.000712534	0.00619371	up
1858	RINT1	1.15531	0.000713306	0.00619709	up
1859	ZFP30	0.791101	0.00071517	0.00620717	no
1860	GOLM1	0.871455	0.000715236	0.00620717	no
1861	ARAP1	1.50428	0.00071563	0.00620725	up
1862	DERL2	1.2621	0.00071623	0.00620912	up
1863	PCDHA6	0.801973	0.000718616	0.00622173	no
1864	AMN1	1.50232	0.000718812	0.00622173	up
1865	PHF7	0.831738	0.000718847	0.00622173	no
1866	WDR25	1.1733	0.000719265	0.00622173	up
1867	EBLN1	3.0616	0.000719845	0.00622173	up
1868	USP6	1.2266	0.000719997	0.00622173	up
1869	MFN2	1.36991	0.000724155	0.00625159	up
1870	CAMSAP3	1.64491	0.000724228	0.00625159	up
1871	UBXN6	2.00312	0.000725133	0.00625607	up
1872	AMACR	1.17641	0.00072754	0.00627348	up
1873	NAV1	1.1976	0.000728538	0.00627808	up
1874	HEATR3	1.39697	0.000729009	0.00627808	up
1875	DGKZ	0.886788	0.000729241	0.00627808	no
1876	GOLGA8G	1.44801	0.000730523	0.00628577	up
1877	SSRP1	1.23311	0.000732537	0.00629795	up
1878	ADCK1	1.01239	0.000732888	0.00629795	up
1879	WDSUB1	0.92848	0.000733109	0.00629795	no
1880	ZDHHC13	1.00843	0.000737529	0.00633255	up
1881	DLC1	0.991438	0.000738256	0.00633543	no
1882	MITF	1.09681	0.000739614	0.00634148	up
1883	EXOC3L4	1.37197	0.000739812	0.00634148	up
1884	LAMC3	1.27847	0.000740409	0.00634148	up
1885	NLRX1	1.69324	0.000740533	0.00634148	up
1886	ECE1	1.52579	0.000743108	0.00635798	up
1887	HCAR3	1.04664	0.000743248	0.00635798	up
1888	ZNF506	0.889278	0.000744832	0.00636816	no
1889	RPP14	1.29796	0.000745452	0.00637008	up
1890	CYP27B1	1.30834	0.000746101	0.00637205	up
1891	TNXB	1.2962	0.000746472	0.00637205	up
1892	CCDC157	1.5826	0.000747236	0.00637266	up
1893	BZW1	0.713705	0.000747519	0.00637266	no
1894	CRTC3	0.949657	0.000747815	0.00637266	no
1895	RPS24	0.836647	0.000748324	0.00637266	no
1896	UBE3B	0.805177	0.000748517	0.00637266	no
1897	PPP2R1B	0.875905	0.000750143	0.00638313	no
1898	OAZ1	3.02903	0.000750789	0.00638526	up
1899	PHKB	0.956702	0.000752085	0.00639292	no
1900	BTBD2	1.82363	0.00075529	0.00641678	up
1901	IL27	1.36407	0.0007575	0.00643218	up
1902	ENG	0.960993	0.00075792	0.00643235	no
1903	BRPF1	0.941692	0.000758851	0.00643688	no
1904	KDM7A	0.957375	0.0007597	0.00643702	no
1905	KLHL20	0.875555	0.000759744	0.00643702	no
1906	BEND6	1.15877	0.000760064	0.00643702	up
1907	FSTL4	1.00284	0.000761927	0.00644941	up
1908	AP4S1	0.884862	0.000762836	0.00645372	no
1909	OR2AG2	1.44965	0.000765186	0.00646957	up
1910	C5orf15	2.1412	0.000765523	0.00646957	up
1911	GMEB1	1.13315	0.000766086	0.00646957	up
1912	SLC9A4	1.9013	0.000766312	0.00646957	up
1913	CHD4	1.17952	0.000769349	0.00649181	up
1914	ITGAM	1.11516	0.00077234	0.00651364	up
1915	OLFM2	-1.50159	0.000773334	0.00651862	down
1916	ORMDL3	2.03665	0.000773906	0.00651964	up
1917	PARP12	1.56932	0.000774262	0.00651964	up
1918	KRT39	1.75555	0.000776318	0.00653354	up
1919	DNAJB7	0.980498	0.000777201	0.00653546	no
1920	GPR89A	1.18821	0.000777357	0.00653546	up
1921	EIF2AK1	1.43887	0.000778473	0.00654144	up
1922	ELK4	0.92839	0.000780415	0.00654985	no
1923	CAPZB	1.04411	0.000780645	0.00654985	up
1924	TBCB	1.33602	0.000780969	0.00654985	up
1925	HEXA	0.930389	0.000781096	0.00654985	no
1926	OSBP	0.979095	0.000781919	0.00655334	no
1927	CDC34	1.81003	0.000783741	0.00656315	up
1928	ZNF205	2.41787	0.000783903	0.00656315	up
1929	WDR93	1.54024	0.000785034	0.00656922	up
1930	HMOX2	1.30193	0.000787488	0.00658581	up
1931	FBRS	1.33562	0.000788064	0.00658581	up
1932	BRINP1	0.628747	0.000788559	0.00658581	no
1933	VWA8	0.688701	0.000788649	0.00658581	no
1934	SNCAIP	0.892149	0.000791484	0.00660607	no
1935	TBC1D10B	1.34364	0.000792371	0.00661005	up
1936	KLF2	1.41035	0.000795662	0.00663408	up
1937	TDP2	1.65671	0.000796226	0.00663535	up
1938	FBXO21	1.08041	0.000797903	0.0066459	up
1939	NCBP1	0.819119	0.000802177	0.00667452	no
1940	ATP6V0A4	1.18273	0.000802341	0.00667452	up
1941	SNX3	1.12028	0.000802848	0.00667452	up
1942	RSL1D1	1.71775	0.00080317	0.00667452	up
1943	LPP	0.74939	0.000803406	0.00667452	no
1944	DCTN5	1.04299	0.000804027	0.00667624	up
1945	AGAP2	1.46689	0.000805867	0.00668807	up
1946	GALNT10	0.672867	0.000806753	0.00669199	no
1947	DDX19B	1.36546	0.000807754	0.00669685	up
1948	NAA50	1.19243	0.000817055	0.00677048	up
1949	COMTD1	2.91335	0.000819932	0.0067879	up
1950	ZCCHC9	1.05151	0.000819998	0.0067879	up
1951	KIF14	1.25758	0.000822004	0.00680102	up
1952	RAB31	1.89147	0.00082417	0.00681544	up
1953	SIAE	0.839471	0.000824746	0.00681671	no
1954	UBE2J2	1.19968	0.000826131	0.00682467	up
1955	IQCK	0.592833	0.00082855	0.00684115	no
1956	KLHL12	1.06499	0.000832998	0.00687335	up
1957	RNPEP	1.5666	0.000833301	0.00687335	up
1958	FAM184A	0.81134	0.000834733	0.00687965	no
1959	WDPCP	0.70267	0.000834917	0.00687965	no
1960	HFE	1.39706	0.000835809	0.00688349	up
1961	YWHAE	1.21726	0.000836688	0.00688721	up
1962	TRIM45	0.824911	0.000837857	0.00689332	no
1963	HOXA7	0.915031	0.000843874	0.00693505	no
1964	VPS16	1.02654	0.000844338	0.00693505	up
1965	TPM3	1.64204	0.000844473	0.00693505	up
1966	ZBTB8A	0.804207	0.000845408	0.00693505	no
1967	COG7	1.15758	0.000845496	0.00693505	up
1968	TCHP	0.708591	0.000845871	0.00693505	no
1969	CHRNA1	1.1864	0.000845937	0.00693505	up
1970	WDR5B	0.963145	0.000847053	0.00694068	no
1971	MYL12A	2.54429	0.000848256	0.00694112	up
1972	AK3	2.15908	0.000848346	0.00694112	up
1973	CREB3L4	1.17253	0.000848398	0.00694112	up
1974	GTSF1	-0.97344	0.000851019	0.00695747	no
1975	PAEP	1.28327	0.000851257	0.00695747	up
1976	PCCA	0.716429	0.000852433	0.00696355	no
1977	APOA5	1.59643	0.000853305	0.00696576	up
1978	QPCT	-1.15746	0.000853566	0.00696576	down
1979	LAP3	2.16177	0.000855644	0.00697919	up
1980	CAPN15	2.10471	0.000856154	0.00697982	up
1981	MYLK3	1.45626	0.00086006	0.00700812	up
1982	HSD17B12	0.884532	0.000860991	0.00701217	no
1983	ANKS1A	0.721404	0.000861484	0.00701264	no
1984	ARL8B	1.31414	0.000863481	0.00702536	up
1985	DPF1	1.55952	0.000866418	0.0070457	up
1986	COA4	0.881932	0.00086896	0.00706282	no
1987	EHF	-1.40476	0.000870027	0.00706783	down
1988	RPP38	0.723398	0.000870453	0.00706783	no
1989	RFX2	0.997142	0.000873255	0.00708702	no
1990	BIRC5	1.34755	0.000874769	0.00709574	up
1991	H2AFV	1.5831	0.000876392	0.00710533	up
1992	KRTCAP3	1.13479	0.000877053	0.00710712	up
1993	SMG5	1.28774	0.000878777	0.00711752	up
1994	OR5K2	0.849938	0.000884173	0.00715763	no
1995	PCDHGB3	0.910841	0.000889538	0.007194	no
1996	RIT1	1.51482	0.000889557	0.007194	up
1997	RGP1	1.10491	0.000891217	0.00720382	up
1998	IGSF6	0.749819	0.000892271	0.00720873	no
[truncated: 14,144 more rows]

## Sheet: TableS7
TableS7. Intersecting 80 DEGs
	x
1	TMEM154
2	FKBP5
3	FOS
4	IFI16
5	IL6R
6	TACC1
7	PLXNC1
8	PER1
9	MCL1
10	POLR2A
11	PLEK
12	MIDN
13	LRRC25
14	ZNF267
15	CXCL1
16	SMCHD1
17	SPG21
18	VAPA
19	TGIF1
20	RPS6
21	NUP214
22	RSAD2
23	CTSS
24	FRMD4B
25	HCAR2
26	ATG2A
27	RPLP2
28	RPL37
29	MKNK2
30	RPS16
31	ACTR3
32	CPNE2
33	CD164
34	YME1L1
35	ARHGEF1
36	MOB3A
37	SNX10
38	SYAP1
39	COL3A1
40	RPS18
41	DEGS1
42	EIF2AK2
43	RNF24
44	PTPRC
45	FAM8A1
46	CD74
47	CNN2
48	VEGFA
49	YWHAE
50	MYL12A
51	QPCT
52	VAV1
53	SPARC
54	PPIA
55	IFITM3
56	PMAIP1
57	RPS14
58	CD83
59	VNN1
60	LST1
61	TXNRD1
62	TNIP1
63	TALDO1
64	IRF7
65	JDP2
66	ARL6IP1
67	EHD1
68	BNIP3L
69	SOD2
70	B4GALT1
71	NQO2
72	CAT
73	FLNA
74	TNFSF14
75	TNFAIP6
76	TNFRSF10C
77	CD44
78	OLFM4
79	HLA-E
80	EIF4A2

## Sheet: TableS8
TableS8. The results of GO and KEGG enrichment analysis
	ONTOLOGY	ID	Description	GeneRatio	BgRatio	pvalue	p.adjust	qvalue	geneID	Count
GO:1903900	BP	GO:1903900	regulation of viral life cycle	8/78	148/18723	1.85e-07	0.000368212	0.000284455	IFI16/VAPA/RSAD2/EIF2AK2/CD74/PPIA/IFITM3/TNIP1	8
GO:0050792	BP	GO:0050792	regulation of viral process	8/78	164/18723	4.07e-07	0.000404439	0.000312441	IFI16/VAPA/RSAD2/EIF2AK2/CD74/PPIA/IFITM3/TNIP1	8
GO:0019079	BP	GO:0019079	viral genome replication	7/78	131/18723	1.22e-06	0.000487231	0.000376401	IFI16/VAPA/RSAD2/EIF2AK2/PPIA/IFITM3/TNIP1	7
GO:0042060	BP	GO:0042060	wound healing	11/78	422/18723	1.34e-06	0.000487231	0.000376401	PLEK/COL3A1/CNN2/VEGFA/MYL12A/VAV1/SPARC/PPIA/B4GALT1/FLNA/CD44	11
GO:0045069	BP	GO:0045069	regulation of viral genome replication	6/78	85/18723	1.45e-06	0.000487231	0.000376401	IFI16/RSAD2/EIF2AK2/PPIA/IFITM3/TNIP1	6
GO:1903131	BP	GO:1903131	mononuclear cell differentiation	11/78	426/18723	1.47e-06	0.000487231	0.000376401	IFI16/IL6R/RPS6/RSAD2/PTPRC/CD74/VEGFA/VAV1/CD83/VNN1/IRF7	11
GO:0045785	BP	GO:0045785	positive regulation of cell adhesion	11/78	437/18723	1.88e-06	0.000534751	0.000413111	PTPRC/CD74/VEGFA/VAV1/CD83/VNN1/FLNA/TNFSF14/CD44/OLFM4/HLA-E	11
GO:0048525	BP	GO:0048525	negative regulation of viral process	6/78	92/18723	2.31e-06	0.000573244	0.000442848	IFI16/RSAD2/EIF2AK2/PPIA/IFITM3/TNIP1	6
GO:0002181	BP	GO:0002181	cytoplasmic translation	7/78	148/18723	2.76e-06	0.000610576	0.000471688	RPS6/RPLP2/RPL37/RPS16/RPS18/RPS14/EIF4A2	7
GO:2001243	BP	GO:2001243	negative regulation of intrinsic apoptotic signaling pathway	6/78	98/18723	3.34e-06	0.000644317	0.000497754	MCL1/CD74/PPIA/VNN1/SOD2/CD44	6
GO:0045071	BP	GO:0045071	negative regulation of viral genome replication	5/78	56/18723	3.57e-06	0.000644317	0.000497754	IFI16/RSAD2/EIF2AK2/IFITM3/TNIP1	5
GO:0042110	BP	GO:0042110	T cell activation	11/78	487/18723	5.32e-06	0.000834111	0.000644376	IL6R/RPS6/RSAD2/PTPRC/CD74/VAV1/CD83/VNN1/TNFSF14/CD44/HLA-E	11
GO:2001242	BP	GO:2001242	regulation of intrinsic apoptotic signaling pathway	7/78	164/18723	5.45e-06	0.000834111	0.000644376	MCL1/CD74/PPIA/PMAIP1/VNN1/SOD2/CD44	7
GO:1902175	BP	GO:1902175	regulation of oxidative stress-induced intrinsic apoptotic signaling pathway	4/78	29/18723	6.12e-06	0.000868386	0.000670854	MCL1/PPIA/VNN1/SOD2	4
GO:1903039	BP	GO:1903039	positive regulation of leukocyte cell-cell adhesion	8/78	239/18723	6.81e-06	0.000902741	0.000697394	PTPRC/CD74/VAV1/CD83/VNN1/TNFSF14/CD44/HLA-E	8
GO:0030217	BP	GO:0030217	T cell differentiation	8/78	257/18723	1.16e-05	0.00143682	0.00110999	IL6R/RPS6/RSAD2/PTPRC/CD74/VAV1/CD83/VNN1	8
GO:0030168	BP	GO:0030168	platelet activation	6/78	123/18723	1.24e-05	0.00145153	0.00112135	PLEK/COL3A1/MYL12A/VAV1/PPIA/FLNA	6
GO:0051607	BP	GO:0051607	defense response to virus	8/78	265/18723	1.44e-05	0.0014746	0.00113918	IFI16/RSAD2/EIF2AK2/PTPRC/IFITM3/PMAIP1/IRF7/BNIP3L	8
GO:0140546	BP	GO:0140546	defense response to symbiont	8/78	265/18723	1.44e-05	0.0014746	0.00113918	IFI16/RSAD2/EIF2AK2/PTPRC/IFITM3/PMAIP1/IRF7/BNIP3L	8
GO:0030224	BP	GO:0030224	monocyte differentiation	4/78	36/18723	1.48e-05	0.0014746	0.00113918	IFI16/CD74/VEGFA/IRF7	4
GO:0007159	BP	GO:0007159	leukocyte cell-cell adhesion	9/78	371/18723	2.34e-05	0.0021463	0.00165808	PTPRC/CD74/VAV1/CD83/VNN1/TNIP1/TNFSF14/CD44/HLA-E	9
GO:0022409	BP	GO:0022409	positive regulation of cell-cell adhesion	8/78	284/18723	2.38e-05	0.0021463	0.00165808	PTPRC/CD74/VAV1/CD83/VNN1/TNFSF14/CD44/HLA-E	8
GO:0097193	BP	GO:0097193	intrinsic apoptotic signaling pathway	8/78	288/18723	2.62e-05	0.00226879	0.00175271	IFI16/MCL1/CD74/PPIA/PMAIP1/VNN1/SOD2/CD44	8
GO:2000117	BP	GO:2000117	negative regulation of cysteine-type endopeptidase activity	5/78	86/18723	2.95e-05	0.00244271	0.00188707	IFI16/VEGFA/ARL6IP1/TNFSF14/CD44	5
GO:0001776	BP	GO:0001776	leukocyte homeostasis	5/78	87/18723	3.12e-05	0.00247994	0.00191583	RPS6/HCAR2/CD74/PMAIP1/TNFSF14	5
GO:0050870	BP	GO:0050870	positive regulation of T cell activation	7/78	216/18723	3.26e-05	0.00249006	0.00192365	PTPRC/CD74/VAV1/CD83/VNN1/TNFSF14/HLA-E	7
GO:0008631	BP	GO:0008631	intrinsic apoptotic signaling pathway in response to oxidative stress	4/78	45/18723	3.65e-05	0.00268547	0.00207461	MCL1/PPIA/VNN1/SOD2	4
GO:0022604	BP	GO:0022604	regulation of cell morphogenesis	8/78	309/18723	4.33e-05	0.00307201	0.00237322	PLXNC1/VEGFA/MYL12A/SPARC/LST1/FLNA/CD44/OLFM4	8
GO:0019058	BP	GO:0019058	viral life cycle	8/78	317/18723	5.18e-05	0.00355158	0.0027437	IFI16/VAPA/RSAD2/EIF2AK2/CD74/PPIA/IFITM3/TNIP1	8
GO:0016032	BP	GO:0016032	viral process	9/78	415/18723	5.59e-05	0.00370427	0.00286166	IFI16/VAPA/RSAD2/EIF2AK2/CD74/PPIA/IFITM3/TNIP1/IRF7	9
GO:0032103	BP	GO:0032103	positive regulation of response to external stimulus	9/78	427/18723	6.96e-05	0.00446231	0.00344727	IFI16/IL6R/CD74/VEGFA/VAV1/TNIP1/IRF7/FLNA/HLA-E	9
GO:1902176	BP	GO:1902176	negative regulation of oxidative stress-induced intrinsic apoptotic signaling pathway	3/78	20/18723	7.53e-05	0.00468084	0.00361609	PPIA/VNN1/SOD2	3
GO:1903037	BP	GO:1903037	regulation of leukocyte cell-cell adhesion	8/78	336/18723	7.79e-05	0.0046909	0.00362386	PTPRC/CD74/VAV1/CD83/VNN1/TNFSF14/CD44/HLA-E	8
GO:0022407	BP	GO:0022407	regulation of cell-cell adhesion	9/78	448/18723	0.000100335	0.00586665	0.00453216	PTPRC/CD74/VEGFA/VAV1/CD83/VNN1/TNFSF14/CD44/HLA-E	9
GO:2001233	BP	GO:2001233	regulation of apoptotic signaling pathway	8/78	356/18723	0.000116243	0.00660259	0.0051007	MCL1/PTPRC/CD74/PPIA/PMAIP1/VNN1/SOD2/CD44	8
GO:0002260	BP	GO:0002260	lymphocyte homeostasis	4/78	62/18723	0.000129428	0.00714729	0.0055215	RPS6/CD74/PMAIP1/TNFSF14	4
GO:0001819	BP	GO:0001819	positive regulation of cytokine production	9/78	467/18723	0.000137308	0.00725094	0.00560157	IFI16/IL6R/RSAD2/EIF2AK2/PTPRC/CD74/CD83/IRF7/HLA-E	9
GO:0048872	BP	GO:0048872	homeostasis of number of cells	7/78	272/18723	0.000138599	0.00725094	0.00560157	RPS6/HCAR2/CD74/VEGFA/PMAIP1/RPS14/TNFSF14	7
GO:0009615	BP	GO:0009615	response to virus	8/78	367/18723	0.000143291	0.00730416	0.00564268	IFI16/RSAD2/EIF2AK2/PTPRC/IFITM3/PMAIP1/IRF7/BNIP3L	8
GO:0030098	BP	GO:0030098	lymphocyte differentiation	8/78	374/18723	0.000163067	0.00810441	0.0062609	IL6R/RPS6/RSAD2/PTPRC/CD74/VAV1/CD83/VNN1	8
GO:0070527	BP	GO:0070527	platelet aggregation	4/78	67/18723	0.000175055	0.00848803	0.00655726	PLEK/MYL12A/PPIA/FLNA	4
GO:0030099	BP	GO:0030099	myeloid cell differentiation	8/78	381/18723	0.000185042	0.00857203	0.00662215	FOS/IFI16/RPS6/SNX10/CD74/VEGFA/RPS14/IRF7	8
GO:0046686	BP	GO:0046686	response to cadmium ion	4/78	68/18723	0.000185411	0.00857203	0.00662215	FOS/SPARC/SOD2/CAT	4
GO:0002573	BP	GO:0002573	myeloid leukocyte differentiation	6/78	208/18723	0.000230984	0.0104363	0.00806233	FOS/IFI16/SNX10/CD74/VEGFA/IRF7	6
GO:1903201	BP	GO:1903201	regulation of oxidative stress-induced cell death	4/78	74/18723	0.000257061	0.0113564	0.00877315	MCL1/PPIA/VNN1/SOD2	4
GO:0033077	BP	GO:0033077	T cell differentiation in thymus	4/78	75/18723	0.00027069	0.0116985	0.00903746	RPS6/PTPRC/CD74/VNN1	4
GO:0072332	BP	GO:0072332	intrinsic apoptotic signaling pathway by p53 class mediator	4/78	76/18723	0.000284831	0.0120122	0.0092798	IFI16/CD74/PMAIP1/CD44	4
GO:0007596	BP	GO:0007596	blood coagulation	6/78	217/18723	0.000290033	0.0120122	0.0092798	PLEK/COL3A1/MYL12A/VAV1/PPIA/FLNA	6
GO:0097191	BP	GO:0097191	extrinsic apoptotic signaling pathway	6/78	219/18723	0.000304636	0.0122668	0.00947646	IL6R/MCL1/MKNK2/PTPRC/PMAIP1/TNFRSF10C	6
GO:0097529	BP	GO:0097529	myeloid leukocyte migration	6/78	220/18723	0.000312151	0.0122668	0.00947646	IL6R/CXCL1/CD74/VEGFA/VAV1/PPIA	6
GO:0043154	BP	GO:0043154	negative regulation of cysteine-type endopeptidase activity involved in apoptotic process	4/78	78/18723	0.000314691	0.0122668	0.00947646	VEGFA/ARL6IP1/TNFSF14/CD44	4
GO:0007599	BP	GO:0007599	hemostasis	6/78	222/18723	0.000327617	0.0122887	0.00949342	PLEK/COL3A1/MYL12A/VAV1/PPIA/FLNA	6
GO:0050817	BP	GO:0050817	coagulation	6/78	222/18723	0.000327617	0.0122887	0.00949342	PLEK/COL3A1/MYL12A/VAV1/PPIA/FLNA	6
GO:2001234	BP	GO:2001234	negative regulation of apoptotic signaling pathway	6/78	224/18723	0.000343679	0.0126525	0.00977441	MCL1/CD74/PPIA/VNN1/SOD2/CD44	6
GO:0050867	BP	GO:0050867	positive regulation of cell activation	8/78	420/18723	0.000356828	0.0128977	0.00996386	PLEK/PTPRC/CD74/VAV1/CD83/VNN1/TNFSF14/HLA-E	8
GO:0071496	BP	GO:0071496	cellular response to external stimulus	7/78	320/18723	0.000373125	0.0132269	0.0102182	FOS/IFI16/EIF2AK2/PTPRC/CNN2/PMAIP1/TNFSF14	7
GO:0043516	BP	GO:0043516	regulation of DNA damage response, signal transduction by p53 class mediator	3/78	34/18723	0.000379242	0.0132269	0.0102182	CD74/PMAIP1/CD44	3
GO:0030595	BP	GO:0030595	leukocyte chemotaxis	6/78	230/18723	0.000395595	0.0135594	0.010475	IL6R/CXCL1/CD74/VEGFA/VAV1/PPIA	6
GO:0050863	BP	GO:0050863	regulation of T cell activation	7/78	329/18723	0.000440576	0.0146907	0.011349	PTPRC/CD74/VAV1/CD83/VNN1/TNFSF14/HLA-E	7
GO:2000116	BP	GO:2000116	regulation of cysteine-type endopeptidase activity	6/78	235/18723	0.000443382	0.0146907	0.011349	IFI16/VEGFA/PMAIP1/ARL6IP1/TNFSF14/CD44	6
GO:0046631	BP	GO:0046631	alpha-beta T cell activation	5/78	156/18723	0.000487221	0.015342	0.0118522	IL6R/RSAD2/PTPRC/CD83/HLA-E	5
GO:0043029	BP	GO:0043029	T cell homeostasis	3/78	37/18723	0.000488028	0.015342	0.0118522	RPS6/PMAIP1/TNFSF14	3
GO:0043368	BP	GO:0043368	positive T cell selection	3/78	37/18723	0.000488028	0.015342	0.0118522	IL6R/PTPRC/CD74	3
GO:1902107	BP	GO:1902107	positive regulation of leukocyte differentiation	5/78	157/18723	0.000501625	0.015342	0.0118522	FOS/PTPRC/CD74/CD83/VNN1	5
GO:1903708	BP	GO:1903708	positive regulation of hemopoiesis	5/78	157/18723	0.000501625	0.015342	0.0118522	FOS/PTPRC/CD74/CD83/VNN1	5
GO:1900407	BP	GO:1900407	regulation of cellular response to oxidative stress	4/78	89/18723	0.000520347	0.0156735	0.0121082	MCL1/PPIA/VNN1/SOD2	4
GO:0002478	BP	GO:0002478	antigen processing and presentation of exogenous peptide antigen	3/78	38/18723	0.000528276	0.0156748	0.0121093	CTSS/CD74/HLA-E	3
GO:0034109	BP	GO:0034109	homotypic cell-cell adhesion	4/78	90/18723	0.000542841	0.0158701	0.0122601	PLEK/MYL12A/PPIA/FLNA	4
GO:0045582	BP	GO:0045582	positive regulation of T cell differentiation	4/78	91/18723	0.000566017	0.0163079	0.0125983	PTPRC/CD74/CD83/VNN1	4
GO:0072331	BP	GO:0072331	signal transduction by p53 class mediator	5/78	163/18723	0.000594901	0.0168952	0.013052	IFI16/RPL37/CD74/PMAIP1/CD44	5
GO:1901796	BP	GO:1901796	regulation of signal transduction by p53 class mediator	4/78	93/18723	0.000614468	0.0172051	0.0132914	RPL37/CD74/PMAIP1/CD44	4
GO:0036473	BP	GO:0036473	cell death in response to oxidative stress	4/78	95/18723	0.000665791	0.0183832	0.0142016	MCL1/PPIA/VNN1/SOD2	4
GO:1902882	BP	GO:1902882	regulation of response to oxidative stress	4/78	98/18723	0.000748371	0.0203361	0.0157102	MCL1/PPIA/VNN1/SOD2	4
GO:0042771	BP	GO:0042771	intrinsic apoptotic signaling pathway in response to DNA damage by p53 class mediator	3/78	43/18723	0.00076134	0.0203361	0.0157102	IFI16/CD74/CD44	3
GO:0051251	BP	GO:0051251	positive regulation of lymphocyte activation	7/78	362/18723	0.000775751	0.0203361	0.0157102	PTPRC/CD74/VAV1/CD83/VNN1/TNFSF14/HLA-E	7
GO:0008630	BP	GO:0008630	intrinsic apoptotic signaling pathway in response to DNA damage	4/78	99/18723	0.000777437	0.0203361	0.0157102	IFI16/MCL1/CD74/CD44	4
GO:0006476	BP	GO:0006476	protein deacetylation	4/78	101/18723	0.000837947	0.0216343	0.0167131	PER1/VEGFA/JDP2/FLNA	4
GO:0050900	BP	GO:0050900	leukocyte migration	7/78	369/18723	0.000867702	0.0221153	0.0170847	IL6R/CXCL1/CD74/VEGFA/VAV1/PPIA/B4GALT1	7
GO:0030593	BP	GO:0030593	neutrophil chemotaxis	4/78	103/18723	0.000901709	0.0226911	0.0175296	CXCL1/CD74/VAV1/PPIA	4
GO:0045060	BP	GO:0045060	negative thymic T cell selection	2/78	11/18723	0.000919688	0.0228542	0.0176556	PTPRC/CD74	2
GO:0045621	BP	GO:0045621	positive regulation of lymphocyte differentiation	4/78	104/18723	0.000934839	0.022944	0.0177249	PTPRC/CD74/CD83/VNN1	4
GO:0019884	BP	GO:0019884	antigen processing and presentation of exogenous antigen	3/78	47/18723	0.000988446	0.0239638	0.0185127	CTSS/CD74/HLA-E	3
GO:0071887	BP	GO:0071887	leukocyte apoptotic process	4/78	106/18723	0.00100366	0.0239932	0.0185355	RPS6/HCAR2/CD74/IRF7	4
GO:0050878	BP	GO:0050878	regulation of body fluid levels	7/78	379/18723	0.0010138	0.0239932	0.0185355	PLEK/COL3A1/VEGFA/MYL12A/VAV1/PPIA/FLNA	7
GO:0007229	BP	GO:0007229	integrin-mediated signaling pathway	4/78	107/18723	0.00103937	0.024309	0.0187794	PLEK/COL3A1/VAV1/FLNA	4
GO:1902105	BP	GO:1902105	regulation of leukocyte differentiation	6/78	279/18723	0.0010859	0.025102	0.019392	FOS/PTPRC/CD74/CD83/VNN1/IRF7	6
GO:0043383	BP	GO:0043383	negative T cell selection	2/78	12/18723	0.00110065	0.0251504	0.0194294	PTPRC/CD74	2
GO:0045058	BP	GO:0045058	T cell selection	3/78	50/18723	0.00118413	0.0267506	0.0206656	IL6R/PTPRC/CD74	3
GO:0002526	BP	GO:0002526	acute inflammatory response	4/78	112/18723	0.00123142	0.0272007	0.0210134	IL6R/VNN1/B4GALT1/HLA-E	4
GO:0035601	BP	GO:0035601	protein deacylation	4/78	112/18723	0.00123142	0.0272007	0.0210134	PER1/VEGFA/JDP2/FLNA	4
GO:0050731	BP	GO:0050731	positive regulation of peptidyl-tyrosine phosphorylation	5/78	193/18723	0.00126909	0.0273144	0.0211012	IL6R/PTPRC/CD74/VEGFA/CD44	5
GO:0002708	BP	GO:0002708	positive regulation of lymphocyte mediated immunity	4/78	113/18723	0.00127261	0.0273144	0.0211012	RSAD2/PTPRC/VAV1/HLA-E	4
GO:0046651	BP	GO:0046651	lymphocyte proliferation	6/78	288/18723	0.00127779	0.0273144	0.0211012	RPS6/PTPRC/CD74/LST1/TNFSF14/HLA-E	6
GO:0010917	BP	GO:0010917	negative regulation of mitochondrial membrane potential	2/78	13/18723	0.00129725	0.0274355	0.0211948	PMAIP1/BNIP3L	2
GO:0032943	BP	GO:0032943	mononuclear cell proliferation	6/78	291/18723	0.0013472	0.0281919	0.0217791	RPS6/PTPRC/CD74/LST1/TNFSF14/HLA-E	6
GO:0098732	BP	GO:0098732	macromolecule deacylation	4/78	116/18723	0.00140197	0.0287473	0.0222081	PER1/VEGFA/JDP2/FLNA	4
GO:1903202	BP	GO:1903202	negative regulation of oxidative stress-induced cell death	3/78	53/18723	0.00140266	0.0287473	0.0222081	PPIA/VNN1/SOD2	3
GO:0002702	BP	GO:0002702	positive regulation of production of molecular mediator of immune response	4/78	117/18723	0.00144706	0.0293546	0.0226773	RSAD2/PTPRC/CD74/HLA-E	4
GO:0045059	BP	GO:0045059	positive thymic T cell selection	2/78	14/18723	0.00150938	0.0297094	0.0229514	PTPRC/CD74	2
GO:0045837	BP	GO:0045837	negative regulation of membrane potential	2/78	14/18723	0.00150938	0.0297094	0.0229514	PMAIP1/BNIP3L	2
GO:1902166	BP	GO:1902166	negative regulation of intrinsic apoptotic signaling pathway in response to DNA damage by p53 class mediator	2/78	14/18723	0.00150938	0.0297094	0.0229514	CD74/CD44	2
GO:0002696	BP	GO:0002696	positive regulation of leukocyte activation	7/78	409/18723	0.00157123	0.0306129	0.0236494	PTPRC/CD74/VAV1/CD83/VNN1/TNFSF14/HLA-E	7
GO:0051701	BP	GO:0051701	biological process involved in interaction with host	5/78	203/18723	0.00158608	0.0306129	0.0236494	VAPA/CD74/PPIA/IFITM3/TNIP1	5
GO:0002224	BP	GO:0002224	toll-like receptor signaling pathway	4/78	121/18723	0.00163754	0.030851	0.0238333	RSAD2/CTSS/TNIP1/IRF7	4
GO:0001912	BP	GO:0001912	positive regulation of leukocyte mediated cytotoxicity	3/78	56/18723	0.00164497	0.030851	0.0238333	PTPRC/VAV1/HLA-E	3
GO:0002711	BP	GO:0002711	positive regulation of T cell mediated immunity	3/78	56/18723	0.00164497	0.030851	0.0238333	RSAD2/PTPRC/HLA-E	3
GO:1990266	BP	GO:1990266	neutrophil migration	4/78	122/18723	0.00168776	0.0313576	0.0242247	CXCL1/CD74/VAV1/PPIA	4
GO:0043518	BP	GO:0043518	negative regulation of DNA damage response, signal transduction by p53 class mediator	2/78	15/18723	0.0017369	0.0319718	0.0246991	CD74/CD44	2
GO:0043281	BP	GO:0043281	regulation of cysteine-type endopeptidase activity involved in apoptotic process	5/78	209/18723	0.00180224	0.0328702	0.0253932	VEGFA/PMAIP1/ARL6IP1/TNFSF14/CD44	5
GO:0071621	BP	GO:0071621	granulocyte chemotaxis	4/78	125/18723	0.00184481	0.0332447	0.0256826	CXCL1/CD74/VAV1/PPIA	4
GO:0060326	BP	GO:0060326	cell chemotaxis	6/78	310/18723	0.00185622	0.0332447	0.0256826	IL6R/CXCL1/CD74/VEGFA/VAV1/PPIA	6
GO:0035306	BP	GO:0035306	positive regulation of dephosphorylation	3/78	59/18723	0.00191198	0.0339376	0.0262178	PLEK/PTPRC/PPIA	3
GO:0002830	BP	GO:0002830	positive regulation of type 2 immune response	2/78	16/18723	0.00197967	0.0345227	0.0266698	RSAD2/CD74	2
GO:1902165	BP	GO:1902165	regulation of intrinsic apoptotic signaling pathway in response to DNA damage by p53 class mediator	2/78	16/18723	0.00197967	0.0345227	0.0266698	CD74/CD44	2
GO:0035303	BP	GO:0035303	regulation of dephosphorylation	4/78	128/18723	0.00201174	0.0347768	0.0268661	PLEK/PTPRC/YWHAE/PPIA	4
GO:0070661	BP	GO:0070661	leukocyte proliferation	6/78	318/18723	0.00210957	0.0361536	0.0279297	RPS6/PTPRC/CD74/LST1/TNFSF14/HLA-E	6
GO:0045089	BP	GO:0045089	positive regulation of innate immune response	4/78	131/18723	0.00218884	0.0369115	0.0285152	IFI16/VAV1/IRF7/HLA-E	4
GO:0048002	BP	GO:0048002	antigen processing and presentation of peptide antigen	3/78	62/18723	0.00220453	0.0369115	0.0285152	CTSS/CD74/HLA-E	3
GO:2001020	BP	GO:2001020	regulation of response to DNA damage stimulus	5/78	219/18723	0.00220949	0.0369115	0.0285152	MCL1/SMCHD1/CD74/PMAIP1/CD44	5
GO:0031343	BP	GO:0031343	positive regulation of cell killing	3/78	63/18723	0.00230787	0.0382337	0.0295367	PTPRC/VAV1/HLA-E	3
GO:0002705	BP	GO:0002705	positive regulation of leukocyte mediated immunity	4/78	134/18723	0.00237642	0.0390441	0.0301627	RSAD2/PTPRC/VAV1/HLA-E	4
GO:0002720	BP	GO:0002720	positive regulation of cytokine production involved in immune response	3/78	65/18723	0.00252345	0.0407856	0.0315081	RSAD2/CD74/HLA-E	3
GO:0048524	BP	GO:0048524	positive regulation of viral process	3/78	65/18723	0.00252345	0.0407856	0.0315081	VAPA/CD74/PPIA	3
GO:0046635	BP	GO:0046635	positive regulation of alpha-beta T cell activation	3/78	67/18723	0.0027511	0.0441063	0.0340735	PTPRC/CD83/HLA-E	3
GO:0031065	BP	GO:0031065	positive regulation of histone deacetylation	2/78	19/18723	0.00279829	0.0445041	0.0343807	VEGFA/JDP2	2
GO:0009314	BP	GO:0009314	response to radiation	7/78	456/18723	0.00289609	0.0456939	0.0352999	FOS/IFI16/PER1/COL3A1/PTPRC/SOD2/CAT	7
GO:0002699	BP	GO:0002699	positive regulation of immune effector process	5/78	235/18723	0.00299532	0.0468874	0.0362219	RSAD2/PTPRC/CD74/VAV1/HLA-E	5
GO:0072593	BP	GO:0072593	reactive oxygen species metabolic process	5/78	239/18723	0.00321978	0.0485359	0.0374955	VAV1/PMAIP1/SOD2/NQO2/CAT	5
GO:0045580	BP	GO:0045580	regulation of T cell differentiation	4/78	146/18723	0.00323779	0.0485359	0.0374955	PTPRC/CD74/CD83/VNN1	4
GO:0032722	BP	GO:0032722	positive regulation of chemokine production	3/78	71/18723	0.00324346	0.0485359	0.0374955	IL6R/EIF2AK2/CD74	3
GO:0002764	BP	GO:0002764	immune response-regulating signaling pathway	7/78	468/18723	0.00334266	0.0485359	0.0374955	SPG21/RSAD2/CTSS/PTPRC/VAV1/TNIP1/IRF7	7
GO:0030330	BP	GO:0030330	DNA damage response, signal transduction by p53 class mediator	3/78	72/18723	0.00337442	0.0485359	0.0374955	CD74/PMAIP1/CD44	3
GO:0043903	BP	GO:0043903	regulation of biological process involved in symbiotic interaction	3/78	72/18723	0.00337442	0.0485359	0.0374955	VAPA/CD74/IFITM3	3
GO:0002449	BP	GO:0002449	lymphocyte mediated immunity	6/78	350/18723	0.00339247	0.0485359	0.0374955	RSAD2/PTPRC/CD74/VAV1/IRF7/HLA-E	6
GO:0097530	BP	GO:0097530	granulocyte migration	4/78	148/18723	0.0033995	0.0485359	0.0374955	CXCL1/CD74/VAV1/PPIA	4
GO:0006925	BP	GO:0006925	inflammatory cell apoptotic process	2/78	21/18723	0.00341802	0.0485359	0.0374955	HCAR2/IRF7	2
GO:0035455	BP	GO:0035455	response to interferon-alpha	2/78	21/18723	0.00341802	0.0485359	0.0374955	EIF2AK2/IFITM3	2
GO:0045655	BP	GO:0045655	regulation of monocyte differentiation	2/78	21/18723	0.00341802	0.0485359	0.0374955	CD74/IRF7	2
GO:0046641	BP	GO:0046641	positive regulation of alpha-beta T cell proliferation	2/78	21/18723	0.00341802	0.0485359	0.0374955	PTPRC/HLA-E	2
GO:1902254	BP	GO:1902254	negative regulation of intrinsic apoptotic signaling pathway by p53 class mediator	2/78	21/18723	0.00341802	0.0485359	0.0374955	CD74/CD44	2
GO:0019221	BP	GO:0019221	cytokine-mediated signaling pathway	7/78	472/18723	0.00350266	0.0491202	0.0379468	IL6R/CXCL1/PTPRC/CD74/IFITM3/IRF7/CD44	7
GO:0042274	BP	GO:0042274	ribosomal small subunit biogenesis	3/78	73/18723	0.00350858	0.0491202	0.0379468	RPS6/RPS16/RPS14	3
GO:1904724	CC	GO:1904724	tertiary granule lumen	6/80	55/19550	9.59e-08	1.04e-05	7.86e-06	CXCL1/CTSS/CNN2/QPCT/TNFAIP6/OLFM4	6
GO:0005925	CC	GO:0005925	focal adhesion	12/80	418/19550	1.26e-07	1.04e-05	7.86e-06	RPLP2/RPS16/ACTR3/RPS18/PTPRC/CNN2/YWHAE/PPIA/RPS14/CAT/FLNA/CD44	12
GO:0030055	CC	GO:0030055	cell-substrate junction	12/80	425/19550	1.51e-07	1.04e-05	7.86e-06	RPLP2/RPS16/ACTR3/RPS18/PTPRC/CNN2/YWHAE/PPIA/RPS14/CAT/FLNA/CD44	12
GO:0022626	CC	GO:0022626	cytosolic ribosome	6/80	102/19550	3.82e-06	0.00019692	0.000148923	RPS6/RPLP2/RPL37/RPS16/RPS18/RPS14	6
GO:0022627	CC	GO:0022627	cytosolic small ribosomal subunit	4/80	42/19550	2.59e-05	0.00106503	0.000805439	RPS6/RPS16/RPS18/RPS14	4
GO:0034774	CC	GO:0034774	secretory granule lumen	8/80	322/19550	5.14e-05	0.00117988	0.000892295	CXCL1/CNN2/VEGFA/QPCT/SPARC/PPIA/CAT/OLFM4	8
GO:0060205	CC	GO:0060205	cytoplasmic vesicle lumen	8/80	325/19550	5.49e-05	0.00117988	0.000892295	CXCL1/CNN2/VEGFA/QPCT/SPARC/PPIA/CAT/OLFM4	8
GO:0005840	CC	GO:0005840	ribosome	7/80	240/19550	5.71e-05	0.00117988	0.000892295	RPS6/RPLP2/RPL37/RPS16/RPS18/EIF2AK2/RPS14	7
GO:0070820	CC	GO:0070820	tertiary granule	6/80	164/19550	5.72e-05	0.00117988	0.000892295	CXCL1/CTSS/CNN2/QPCT/TNFAIP6/OLFM4	6
GO:0031983	CC	GO:0031983	vesicle lumen	8/80	327/19550	5.73e-05	0.00117988	0.000892295	CXCL1/CNN2/VEGFA/QPCT/SPARC/PPIA/CAT/OLFM4	8
GO:0044391	CC	GO:0044391	ribosomal subunit	6/80	180/19550	9.58e-05	0.00179371	0.00135651	RPS6/RPLP2/RPL37/RPS16/RPS18/RPS14	6
GO:0035580	CC	GO:0035580	specific granule lumen	4/80	62/19550	0.000121084	0.00207861	0.00157197	CXCL1/CNN2/QPCT/OLFM4	4
GO:1904813	CC	GO:1904813	ficolin-1-rich granule lumen	5/80	124/19550	0.000155613	0.00246587	0.00186484	CTSS/QPCT/PPIA/CAT/TNFAIP6	5
GO:0015935	CC	GO:0015935	small ribosomal subunit	4/80	71/19550	0.000205101	0.00301792	0.00228233	RPS6/RPS16/RPS18/RPS14	4
GO:0030667	CC	GO:0030667	secretory granule membrane	7/80	311/19550	0.000283586	0.00389458	0.00294531	VAPA/DEGS1/PTPRC/SPARC/VNN1/B4GALT1/CD44	7
GO:0042581	CC	GO:0042581	specific granule	5/80	160/19550	0.000505685	0.00651069	0.00492377	CXCL1/DEGS1/CNN2/QPCT/OLFM4	5
GO:0005911	CC	GO:0005911	cell-cell junction	8/80	494/19550	0.000925449	0.0111432	0.00842712	VAPA/FRMD4B/ACTR3/CNN2/VEGFA/VAV1/B4GALT1/FLNA	8
GO:0101002	CC	GO:0101002	ficolin-1-rich granule	5/80	185/19550	0.000973674	0.0111432	0.00842712	CTSS/QPCT/PPIA/CAT/TNFAIP6	5
GO:0035577	CC	GO:0035577	azurophil granule membrane	3/80	58/19550	0.00173144	0.0187725	0.0141969	VAPA/VNN1/B4GALT1	3
GO:0032432	CC	GO:0032432	actin filament bundle	3/80	80/19550	0.00432275	0.0445243	0.033672	CNN2/MYL12A/FLNA	3
GO:0042611	CC	GO:0042611	MHC protein complex	2/80	25/19550	0.0046671	0.045782	0.0346231	CD74/HLA-E	2
GO:0003735	MF	GO:0003735	structural constituent of ribosome	6/78	182/18368	0.000123934	0.029992	0.0259609	RPS6/RPLP2/RPL37/RPS16/RPS18/RPS14	6
	ID	Description	GeneRatio	BgRatio	pvalue	p.adjust	qvalue	geneID	Count	ONTOLOGY
hsa05171	hsa05171	Coronavirus disease - COVID-19	9/54	233/8753	1.08e-05	0.00167943	0.00149585	FOS/IL6R/RPS6/RPLP2/RPL37/RPS16/RPS18/EIF2AK2/RPS14	9	Human Diseases
hsa03010	hsa03010	Ribosome	6/54	170/8753	0.000586372	0.045737	0.0407374	RPS6/RPLP2/RPL37/RPS16/RPS18/RPS14	6	Genetic Information Processing

## Sheet: TableS9
TableS9. The results of GSVA
	GSM5359978	GSM5359979	GSM5359980	GSM5359981	GSM5359982	GSM5359983	GSM5359984	GSM5359985	GSM5359986	GSM5098913	GSM5098915	GSM5098917	GSM5098919	GSM5098921	GSM5098923
HALLMARK_ADIPOGENESIS	-0.00048939	0.00516523	-0.0776113	-0.10214	-0.0352516	-0.160902	-0.0922585	-0.109564	-0.0890422	0.0520785	-0.0515594	0.146381	-0.155576	0.0713435	-0.0429283
HALLMARK_ALLOGRAFT_REJECTION	-0.282536	-0.366081	-0.400675	-0.336059	-0.367053	-0.400026	-0.395707	-0.418089	-0.388897	-0.347716	-0.237892	-0.329288	-0.504337	-0.434352	-0.458975
HALLMARK_ANDROGEN_RESPONSE	-0.122412	0.0376414	-0.139362	-0.0144291	-0.122623	-0.0538934	0.0394889	0.0160634	-0.0653644	0.230588	0.11982	-0.108356	-0.0423665	-0.0900944	0.108128
HALLMARK_ANGIOGENESIS	0.0656385	0.0737222	0.102652	0.114187	-0.408898	0.119592	-0.119462	-0.301171	-0.287774	0.186026	0.373631	0.264091	-0.24139	-0.123856	-0.346548
HALLMARK_APICAL_JUNCTION	-0.274581	-0.314223	-0.258978	-0.0963406	-0.144961	-0.131524	-0.126232	-0.136778	-0.182163	0.0405753	0.252209	0.109829	-0.221939	-0.261023	-0.355441
HALLMARK_APICAL_SURFACE	0.0690885	-0.144719	0.0984866	-0.166271	-0.230585	-0.251425	-0.153165	0.00817601	-0.0842128	-0.00191816	0.0813585	0.327723	-0.169422	0.0288128	-0.206399
HALLMARK_APOPTOSIS	-0.169819	-0.156014	-0.24416	-0.00728702	-0.215305	-0.0269951	-0.0962341	-0.167698	-0.0812551	-0.0737402	-0.0646262	-0.0304363	-0.290454	0.0275537	-0.242425
HALLMARK_BILE_ACID_METABOLISM	0.038087	0.156682	0.0173381	-0.2388	0.0870473	-0.151875	-0.0672289	0.0607973	-0.139593	-0.0406505	-0.129265	0.0128595	-0.077724	0.239257	-0.233566
HALLMARK_CHOLESTEROL_HOMEOSTASIS	-0.0485412	0.0218674	-0.157062	-0.153916	-0.0524257	0.0145169	-0.133844	-0.00582663	0.000223522	-0.198817	-0.0210944	0.117738	-0.167148	0.124879	0.0827628
HALLMARK_COAGULATION	-0.170201	-0.104929	-0.225812	-0.223489	-0.18731	-0.229194	-0.218738	-0.244296	-0.209351	-0.134203	-0.0631903	0.0467608	-0.200145	-0.0428683	-0.383478
HALLMARK_COMPLEMENT	-0.10682	-0.119821	-0.173946	-0.202421	-0.203708	-0.169539	-0.217542	-0.27329	-0.23962	-0.0740272	-0.0930325	-0.0590425	-0.328182	-0.0616509	-0.227529
HALLMARK_DNA_REPAIR	-0.144512	-0.17748	-0.0412087	0.00946452	-0.108978	-0.088653	-0.222679	-0.0707825	-0.0549342	-0.198616	-0.183487	0.189133	-0.329628	-0.0624562	0.207816
HALLMARK_E2F_TARGETS	-0.117368	-0.00315999	-0.149467	-0.11998	-0.127429	-0.0628474	-0.0103325	-0.25118	0.00203543	-0.398036	-0.469436	-0.28028	-0.442105	-0.0689871	0.526118
HALLMARK_EPITHELIAL_MESENCHYMAL_TRANSITION	0.0213207	0.129749	0.0566495	-0.0673407	-0.255533	0.00403706	-0.319166	-0.304247	-0.0526656	0.439	0.480387	0.452307	-0.281223	-0.29281	-0.418651
HALLMARK_ESTROGEN_RESPONSE_EARLY	-0.0778189	-0.0477906	-0.0638991	-0.10424	-0.101792	-0.0297253	-0.147327	-0.130204	-0.0636685	-0.108503	-0.0146032	0.0151306	-0.152189	0.0113687	-0.144939
HALLMARK_ESTROGEN_RESPONSE_LATE	0.0506349	0.0835635	0.00777824	-0.154892	-0.0876624	-0.182978	-0.101789	-0.232329	-0.234092	-0.24919	-0.17349	0.0836483	-0.236858	0.15813	0.00530039
HALLMARK_FATTY_ACID_METABOLISM	-0.00746199	-0.0268461	0.0234675	-0.0374429	-0.0603566	-0.0474018	-0.150129	-0.0826908	-0.0564295	0.00619626	-0.148681	0.132425	-0.217808	0.123248	-0.0441456
HALLMARK_G2M_CHECKPOINT	0.0181301	0.132255	-0.0741483	-0.036767	0.0516264	-0.063099	-0.0321506	-0.145926	-0.118419	-0.318087	-0.312368	-0.319255	-0.360896	-0.0397801	0.651759
HALLMARK_GLYCOLYSIS	-0.044006	0.0136524	-0.063594	-0.137592	-0.269641	-0.105751	-0.111507	-0.202499	-0.0105355	0.222057	0.139821	0.232412	-0.389256	-0.189493	-0.180625
HALLMARK_HEDGEHOG_SIGNALING	-0.0391826	-0.0656132	0.0698719	0.107155	-0.218728	0.185016	0.175989	-0.297183	-0.228398	-0.00756563	0.126457	-0.0191646	0.0801496	-0.23204	-0.0997708
HALLMARK_HEME_METABOLISM	-0.140828	-0.0986956	-0.0517833	-0.0500805	0.0470593	0.0341892	-0.0536445	0.0494303	-0.0116002	0.0517142	0.069449	0.0945768	-0.126607	-0.0116442	-0.131739
HALLMARK_HYPOXIA	-0.0983229	-0.00427669	-0.102908	-0.176941	-0.229872	-0.179329	-0.113553	-0.148246	-0.0275758	0.239068	0.25351	0.280278	-0.394219	-0.0563684	-0.428764
HALLMARK_IL2_STAT5_SIGNALING	-0.215878	-0.131842	-0.155307	0.0430504	-0.068913	-0.0260481	-0.111903	-0.0759562	-0.12756	0.105092	0.05832	0.142044	-0.279432	-0.0548674	-0.130101
HALLMARK_IL6_JAK_STAT3_SIGNALING	-0.0508277	-0.0703042	-0.32395	-0.251036	-0.028807	-0.144256	-0.219388	-0.0673279	-0.294147	0.0303036	0.0915237	0.0189573	-0.379495	-0.281735	-0.329305
HALLMARK_INFLAMMATORY_RESPONSE	-0.00535563	0.0263504	-0.12159	-0.0910535	-0.193038	-0.113752	-0.207431	-0.164341	-0.172962	0.180216	0.180676	0.182112	-0.418303	-0.28438	-0.259502
HALLMARK_INTERFERON_ALPHA_RESPONSE	-0.278529	-0.353383	-0.345855	-0.264752	-0.318233	-0.385521	-0.434272	-0.367908	-0.375312	-0.303162	-0.142967	-0.230317	-0.534833	-0.172951	-0.595902
HALLMARK_INTERFERON_GAMMA_RESPONSE	-0.314544	-0.23022	-0.422667	-0.226842	-0.288924	-0.367176	-0.395451	-0.400955	-0.295297	-0.238862	-0.111018	-0.173106	-0.482121	-0.299257	-0.484665
HALLMARK_KRAS_SIGNALING_DN	0.016661	-0.0371988	0.0830935	-0.187192	-0.0733483	-0.0960637	-0.195388	-0.215625	-0.173828	-0.177474	-0.0422308	-0.0762382	-0.154947	-0.031141	-0.339253
HALLMARK_KRAS_SIGNALING_UP	-0.013103	0.057584	-0.112299	-0.144517	-0.238346	-0.0928773	-0.228821	-0.336093	-0.194657	0.102008	0.0498318	-0.0298007	-0.336457	-0.0130068	-0.12675
HALLMARK_MITOTIC_SPINDLE	-0.287735	-0.240255	-0.253496	0.168004	-0.0277224	0.101973	0.0352641	-0.0545186	-0.0445359	-0.256897	-0.145025	-0.29501	-0.152336	-0.113845	0.298106
HALLMARK_MTORC1_SIGNALING	-0.132399	-0.0292194	-0.157954	-0.18828	0.0152576	-0.103677	-0.0846264	-0.0674074	-0.00253938	0.234264	0.122913	0.239388	-0.46891	-0.291546	0.237118
HALLMARK_MYC_TARGETS_V1	-0.275264	-0.231548	-0.275599	-0.162137	-0.0688017	-0.181717	-0.217035	-0.187594	-0.0629359	-0.256305	-0.415641	-0.213919	-0.415051	-0.146878	0.397483
HALLMARK_MYC_TARGETS_V2	-0.00530326	0.0403443	0.0694357	-0.047101	-0.144034	-0.0901768	-0.0979039	-0.154473	-0.221215	-0.357825	-0.373461	0.059731	-0.341973	0.259395	0.586122
HALLMARK_MYOGENESIS	0.00375868	-0.0311121	0.0203414	-0.125364	-0.0707752	-0.238113	-0.125201	0.0198913	-0.109014	0.00385446	-0.00881566	0.139566	0.0082319	-0.0148651	-0.297466
HALLMARK_NOTCH_SIGNALING	0.0118359	0.112945	-0.145988	0.121728	0.137837	-0.359479	0.166626	0.134851	-0.152781	0.165512	0.181105	0.276571	-0.0977339	-0.169608	-0.0335766
HALLMARK_OXIDATIVE_PHOSPHORYLATION	-0.0778804	-0.0765485	-0.129239	-0.0145272	-0.193278	-0.106734	-0.155478	-0.0818699	-0.182636	0.0259889	-0.182054	0.159141	-0.424161	-0.0111489	0.240515
HALLMARK_P53_PATHWAY	-0.0875464	-0.0447918	-0.0416771	-0.180966	-0.180036	-0.0329474	-0.075067	-0.0350841	-0.0919263	-0.096822	-0.0356648	0.0232166	-0.111895	-0.00489377	-0.183178
HALLMARK_PANCREAS_BETA_CELLS	-0.0869132	0.0384943	0.00580697	-0.44742	-0.254251	-0.168994	-0.197793	-0.108566	-0.139595	-0.406904	-0.289712	-0.167895	-0.242717	-0.0799315	-0.0506871
HALLMARK_PEROXISOME	-0.0890968	0.00692433	-0.0916001	-0.0428521	0.00984251	-0.0589878	-0.220569	-0.00628349	-0.124258	-0.154739	-0.262157	0.0484422	-0.247888	0.131338	0.00186204
HALLMARK_PI3K_AKT_MTOR_SIGNALING	-0.135128	-0.165781	-0.146989	-0.100306	-0.0604579	-0.208889	-0.0358889	-0.0329363	-0.174585	-0.138693	-0.121562	-0.0309945	-0.304304	-0.199939	0.19686
HALLMARK_PROTEIN_SECRETION	0.0188887	0.0742459	0.0359275	-0.169025	-0.188853	-0.0994989	-0.193376	0.160233	-0.0537542	0.352287	0.143839	0.0239972	-0.265232	0.143773	0.198363
HALLMARK_REACTIVE_OXYGEN_SPECIES_PATHWAY	-0.397187	-0.342579	-0.390754	-0.161824	0.0155384	0.0594918	-0.0714102	-0.15419	-0.012411	0.0152464	-0.07778	0.21103	-0.428871	0.0169786	-0.349161
HALLMARK_SPERMATOGENESIS	-0.104387	-0.0762338	-0.216204	0.0457086	-0.0884459	-0.0150644	-0.00880229	-0.104282	-0.0416632	-0.00165453	-0.148379	-0.0839079	-0.324606	-0.299201	0.106043
HALLMARK_TGF_BETA_SIGNALING	-0.0635829	-0.211384	-0.11812	-0.0631876	-0.235776	-0.201631	-0.189673	-0.000599856	-0.287473	-0.0974217	-0.0148879	-0.212009	0.0720382	-0.0776655	0.122214
HALLMARK_TNFA_SIGNALING_VIA_NFKB	-0.0999178	-0.0264257	-0.207421	-0.0350509	-0.271222	-0.123895	-0.139838	-0.315151	-0.128355	0.107448	0.157448	0.110277	-0.415874	-0.0305563	-0.422543
HALLMARK_UNFOLDED_PROTEIN_RESPONSE	-0.214534	-0.208162	-0.200285	-0.0528353	0.0258285	0.0462227	0.014326	-0.0743859	0.105857	0.165537	0.0721309	0.287744	-0.336993	-0.289987	0.284602
HALLMARK_UV_RESPONSE_DN	-0.27204	-0.128737	-0.308136	0.133404	-0.0392458	-0.0335836	0.0194677	-0.302994	0.0532751	0.219415	0.217285	-0.0702702	0.0170026	-0.272285	-0.0999709
HALLMARK_UV_RESPONSE_UP	-0.181749	-0.128308	-0.167131	-0.0959241	-0.16937	-0.234235	-0.233648	-0.227164	-0.276935	-0.1546	-0.164601	0.000593185	-0.325481	-0.244381	-0.112021
HALLMARK_WNT_BETA_CATENIN_SIGNALING	-0.286424	-0.079873	-0.250036	-0.222923	0.0271792	-0.0676966	-0.15233	-0.226403	-0.0738016	-0.3487	-0.270774	-0.167992	0.0705398	-0.160615	-0.027148
HALLMARK_XENOBIOTIC_METABOLISM	-0.17639	-0.0382239	-0.180628	-0.14949	-0.097975	-0.162439	-0.131875	-0.120241	-0.154607	-0.0911493	-0.0585136	0.104333	-0.230647	-0.00245232	-0.223341

## Sheet: TableS10
TableS10. The co-expression network of key genes
Symbol	Description	Score	Functions	Links
IRF7		0.887298	cellular response to type I interferon, response to type I interferon	http://www.ncbi.nlm.nih.gov/sites/entrez?db=gene&cmd=search&term=3665
POLR2A		0.882759	5'-3' RNA polymerase activity, RNA polymerase activity	http://www.ncbi.nlm.nih.gov/sites/entrez?db=gene&cmd=search&term=5430
CAT		0.879942	antioxidant activity, establishment of protein localization to peroxisome, microbody, microbody lumen, microbody membrane, peroxisomal transport, peroxisome, peroxisome organization, protein localization to peroxisome, reactive oxygen species metabolic process	http://www.ncbi.nlm.nih.gov/sites/entrez?db=gene&cmd=search&term=847
IFNB1		0.0034265	cellular response to type I interferon, response to type I interferon	http://www.ncbi.nlm.nih.gov/sites/entrez?db=gene&cmd=search&term=3456
HAO1		0.00300161	carboxylic acid catabolic process, cellular lipid catabolic process, establishment of protein localization to peroxisome, fatty acid catabolic process, fatty acid metabolic process, fatty acid oxidation, lipid catabolic process, lipid modification, lipid oxidation, microbody, microbody lumen, monocarboxylic acid catabolic process, organic acid catabolic process, peroxisomal transport, peroxisome,…	http://www.ncbi.nlm.nih.gov/sites/entrez?db=gene&cmd=search&term=54363
XDH		0.00295756	reactive oxygen species metabolic process	http://www.ncbi.nlm.nih.gov/sites/entrez?db=gene&cmd=search&term=7498
SOD2		0.00270529	antioxidant activity, cellular oxidant detoxification, cellular response to oxygen radical, cellular response to superoxide, reactive oxygen species metabolic process, response to oxygen radical, response to superoxide	http://www.ncbi.nlm.nih.gov/sites/entrez?db=gene&cmd=search&term=6648
SOD3		0.00264633	antioxidant activity, cellular oxidant detoxification, cellular response to oxygen radical, cellular response to superoxide, reactive oxygen species metabolic process, response to oxygen radical, response to superoxide	http://www.ncbi.nlm.nih.gov/sites/entrez?db=gene&cmd=search&term=6649
POLR1A		0.00240308	5'-3' RNA polymerase activity, RNA polymerase activity	http://www.ncbi.nlm.nih.gov/sites/entrez?db=gene&cmd=search&term=25885
POLR3A		0.00238309	5'-3' RNA polymerase activity, RNA polymerase activity	http://www.ncbi.nlm.nih.gov/sites/entrez?db=gene&cmd=search&term=11128
DAO		0.00222434	carboxylic acid catabolic process, establishment of protein localization to peroxisome, microbody, microbody lumen, microbody membrane, organic acid catabolic process, peroxisomal transport, peroxisome, peroxisome organization, protein localization to peroxisome	http://www.ncbi.nlm.nih.gov/sites/entrez?db=gene&cmd=search&term=1610
EHHADH		0.00208225	carboxylic acid catabolic process, cellular lipid catabolic process, establishment of protein localization to peroxisome, fatty acid beta-oxidation, fatty acid catabolic process, fatty acid metabolic process, fatty acid oxidation, lipid catabolic process, lipid modification, lipid oxidation, microbody, microbody lumen, monocarboxylic acid catabolic process, organic acid catabolic process, peroxis…	http://www.ncbi.nlm.nih.gov/sites/entrez?db=gene&cmd=search&term=1962
ABL2		0.00190405		http://www.ncbi.nlm.nih.gov/sites/entrez?db=gene&cmd=search&term=27
ELOA		0.00182368		http://www.ncbi.nlm.nih.gov/sites/entrez?db=gene&cmd=search&term=6924
MYD88		0.0018071	cellular response to type I interferon, response to type I interferon	http://www.ncbi.nlm.nih.gov/sites/entrez?db=gene&cmd=search&term=4615
FOXO3		0.00169825		http://www.ncbi.nlm.nih.gov/sites/entrez?db=gene&cmd=search&term=2309
ACOX1		0.0015935	carboxylic acid catabolic process, cellular lipid catabolic process, establishment of protein localization to peroxisome, fatty acid beta-oxidation, fatty acid catabolic process, fatty acid metabolic process, fatty acid oxidation, lipid catabolic process, lipid modification, lipid oxidation, microbody, microbody lumen, monocarboxylic acid catabolic process, organic acid catabolic process, peroxis…	http://www.ncbi.nlm.nih.gov/sites/entrez?db=gene&cmd=search&term=51
TYSND1		0.00157469	carboxylic acid catabolic process, cellular lipid catabolic process, establishment of protein localization to peroxisome, fatty acid beta-oxidation, fatty acid catabolic process, fatty acid metabolic process, fatty acid oxidation, lipid catabolic process, lipid modification, lipid oxidation, microbody, microbody lumen, monocarboxylic acid catabolic process, organic acid catabolic process, peroxis…	http://www.ncbi.nlm.nih.gov/sites/entrez?db=gene&cmd=search&term=219743
IRF9		0.0015542	cellular response to type I interferon, response to type I interferon	http://www.ncbi.nlm.nih.gov/sites/entrez?db=gene&cmd=search&term=10379
PSMB9		0.00153956		http://www.ncbi.nlm.nih.gov/sites/entrez?db=gene&cmd=search&term=5698
SRC		0.00150191		http://www.ncbi.nlm.nih.gov/sites/entrez?db=gene&cmd=search&term=6714
ESR1		0.00149913		http://www.ncbi.nlm.nih.gov/sites/entrez?db=gene&cmd=search&term=2099
HSD17B4		0.00142403	carboxylic acid catabolic process, cellular lipid catabolic process, establishment of protein localization to peroxisome, fatty acid beta-oxidation, fatty acid catabolic process, fatty acid metabolic process, fatty acid oxidation, lipid catabolic process, lipid modification, lipid oxidation, microbody, microbody lumen, microbody membrane, monocarboxylic acid catabolic process, organic acid catabo…	http://www.ncbi.nlm.nih.gov/sites/entrez?db=gene&cmd=search&term=3295

[truncated: 5 more sheets: TableS11, TableS12, TableS13, TableS14, TableS15]
